# Supplementary material for: Integrated multi-omic analysis reveals novel subtype-specific regulatory interactions in pediatric B-cell acute lymphoblastic leukemia
Source: bioRxiv. 2025 Aug 17:2025.08.13.670107. Preprint. [Version 1] doi: 10.1101/2025.08.13.670107 (PMC12363954; doi:10.1101/2025.08.13.670107)
Supplement: Supplement 1 — Supplementary Table 1. Proteins statistically significantly differentially expressed (p < 0.05, |fold change| > 2) across comparisons (including directionality). 1 = statistically significant, 0 = not statistically significant. ER = ETV6::RUNX1, Ph = Ph-like, D = diagnosis, N = remission. For comparisons between subtypes, column names are [timepoint]_PhvER_[Ph/ER – subtype where higher]. For comparisons between timepoints, column names are [subtype]_DvN_[D/N – timepoint where higher]. [file media-1.csv]

Accession	GeneSymbol	ER_DvN_D	ER_DvN_N	D_PhvER_Ph	D_PhvER_ER	N_PhvER_Ph	N_PhvER_ER	Ph_DvN_D	Ph_DvN_N
Q07812	BAX	1	0	0	1	1	0	0	1
Q96E11	MRRF	1	0	0	0	1	0	0	0
P18577	RHCE	1	0	0	0	1	0	0	0
Q5RKV6	EXOSC6	1	0	0	0	0	0	1	0
E9PFW3	AP2M1	1	0	0	0	1	0	0	0
Q9Y3A4	RRP7A	1	0	0	1	0	0	0	0
P42574	CASP3	1	0	0	1	0	0	0	0
C9JPP3	RBBP4	1	0	0	0	1	0	0	0
Q8TDD1	DDX54	1	0	0	0	0	0	1	0
Q8TAD8	SNIP1	1	0	0	1	0	0	0	0
Q9H8H0	NOL11	1	0	0	0	1	0	0	0
Q8WTT2	NOC3L	1	0	0	1	0	0	0	0
Q9UI30	TRMT112	1	0	0	1	1	0	0	1
Q9Y3A6	TMED5	1	0	0	0	0	0	1	0
Q6P1L8	MRPL14	1	0	0	0	1	0	0	0
P28906	CD34	1	0	0	0	0	0	1	0
A0A994J6T1	RAC1	1	0	0	1	0	0	1	0
Q8NBQ5		1	0	0	0	0	0	1	0
E5RGU8	CA1	1	0	0	1	1	0	0	1
Q14573	ITPR3	1	0	0	0	0	0	1	0
Q5QJE6	DNTTIP2	1	0	0	0	0	0	1	0
Q05048	CSTF1	1	0	0	0	1	0	0	0
Q15061	WDR43	1	0	0	0	1	0	0	0
Q96QK1	VPS35	1	0	0	0	1	0	0	0
Q96ME1	FBXL18	1	0	0	1	0	0	1	0
O43676	NDUFB3	1	0	0	0	1	0	0	0
Q8WVM8	SCFD1	1	0	0	0	1	0	0	0
Q5JSP0	FGD3	1	0	0	0	1	0	0	0
O60220	TIMM8A	1	0	0	0	0	0	1	0
P35244	RPA3	1	0	0	0	1	0	1	0
Q9Y5J1	UTP18	1	0	0	0	0	0	1	0
Q9Y221	NIP7	1	0	0	1	0	0	0	0
P56537	EIF6	1	0	0	0	0	0	1	0
O60244	MED14	1	0	0	0	0	0	1	0
Q9ULU4	ZMYND8	1	0	0	0	0	0	1	0
O60828	PQBP1	1	0	0	0	0	0	1	0
Q99081	TCF12	1	0	0	0	0	0	1	0
P46734	MAP2K3	1	0	0	0	1	0	0	0
Q96RN5	MED15	1	0	0	0	1	0	0	0
H0YDT6	EIF3F	1	0	0	1	1	0	0	1
Q9BTT0	ANP32E	1	0	0	0	1	0	0	0
A0A0A0MRF6	AKAP9	1	0	0	0	1	0	0	0
O00182	LGALS9	1	0	0	0	1	0	0	0
Q9NRA8	EIF4ENIF1	1	0	0	1	0	0	0	0
S4R369	MRPL37	1	0	0	1	0	0	0	0
A0A994J735	ATP6V0A1	1	0	0	0	1	0	0	0
Q96I24	FUBP3	1	0	0	1	0	0	0	0
Q96MG7	NSMCE3	1	0	0	0	0	0	1	0
P20592	MX2	1	0	0	0	1	0	0	0
Q8NHH9	ATL2	1	0	0	0	1	0	0	0
Q53H12	AGK	1	0	0	0	0	0	1	0
A0A7I2V508	BAG6	1	0	0	0	1	0	0	0
P51948	MNAT1	1	0	0	0	0	0	1	0
Q9H7L9	SUDS3	1	0	0	1	0	0	0	0
Q4VC31	MIX23	1	0	0	0	1	0	0	0
J3KQ32	OLA1	1	0	0	0	0	0	1	0
O60306	AQR	1	0	0	1	0	0	0	0
O00148	DDX39A	1	0	0	1	0	0	0	0
Q9GZS3	SKIC8	1	0	1	0	0	0	1	0
O43252	PAPSS1	1	0	0	1	0	0	0	0
P23258	TUBG1	1	0	0	1	1	0	0	1
Q6P1J9	CDC73	1	0	0	0	0	0	1	0
A0A8Q3WKC8	MTCH1	1	0	0	0	0	0	1	0
H3BT57	PML	1	0	0	1	0	0	0	0
H0YNN4	NDUFAF1	1	0	0	0	1	0	0	0
I3L4Q0	MCRIP1	1	0	0	0	0	0	1	0
P14550	AKR1A1	1	0	0	0	1	0	0	0
Q96S97	MYADM	1	0	0	0	1	0	0	0
Q14197	MRPL58	1	0	0	1	0	0	0	0
P62829	RPL23	1	0	0	0	1	0	0	0
Q9Y2D5		1	0	0	1	0	0	0	0
Q9Y678	COPG1	1	0	0	0	1	0	0	0
Q01650	SLC7A5	1	0	0	0	1	0	0	1
Q9H9Y2	RPF1	1	0	0	1	1	0	0	0
Q96FQ6	S100A16	1	0	0	0	1	0	0	0
Q15311	RALBP1	1	0	0	1	0	0	0	0
Q9Y520	PRRC2C	1	0	0	0	0	0	1	0
Q7L1W4	LRRC8D	1	0	0	0	1	0	0	0
Q8TCU6	PREX1	1	0	0	0	1	0	0	0
B4E3L3	USP28	1	0	0	0	0	0	1	0
A0A0A0MT33	SCAF8	1	0	0	0	0	0	1	0
Q9NNW7	TXNRD2	1	0	0	0	1	0	0	0
Q9UNI6	DUSP12	1	0	0	0	0	0	1	0
O43264	ZW10	1	0	0	0	1	0	0	0
O43678	NDUFA2	1	0	0	0	1	0	0	0
Q9ULG1	INO80	1	0	0	1	1	0	0	1
B3KS98	EIF3H	1	0	0	0	1	0	0	0
Q8IWA0	WDR75	1	0	0	0	0	0	1	0
Q02543	RPL18A	1	0	0	0	1	0	0	0
D6RE79	MFSD10	1	0	0	0	1	0	1	0
Q969Z0	TBRG4	1	0	0	0	1	0	0	0
A0A669KBL1	USP7	1	0	0	0	1	0	0	0
Q8TAG9	EXOC6	1	0	0	1	1	0	0	1
Q9HBH1	PDF	1	0	0	0	1	0	0	0
Q99541	PLIN2	1	0	0	1	0	0	0	0
A0A087X159	SSBP2	1	0	0	0	0	0	1	0
O95985	TOP3B	1	0	0	0	0	0	1	0
O00268	TAF4	1	0	0	0	0	0	1	0
O15127	SCAMP2	1	0	0	0	1	0	0	0
G3XAK1	MST1	1	0	0	0	0	0	1	0
B8ZZA8	GLS; LOC109682737	1	0	0	0	0	0	1	0
P19652	ORM2	1	0	0	0	1	0	0	0
A0A994J7H4	NPLOC4	1	0	0	0	1	0	0	0
Q13825	AUH	1	0	0	0	1	0	0	0
O75368	SH3BGRL	1	0	1	0	0	0	1	0
A0A1B0GVF3	CPT2	1	0	0	0	1	0	0	0
Q14692	BMS1	1	0	0	1	0	0	0	0
O75177	SS18L1	1	0	0	0	1	0	0	0
Q9H936	SLC25A22	1	0	0	0	1	0	0	0
A0A140T928	HLA-DPB1	1	0	0	0	0	0	1	0
Q92900	UPF1	1	0	0	0	1	0	0	0
Q7Z6I8	C5orf24	1	0	0	1	1	0	0	1
H0YI09	TMT1A	1	0	0	0	1	0	0	0
Q9P253	VPS18	1	0	0	0	0	0	1	0
Q9UBV7	B4GALT7	1	0	1	0	1	0	0	0
O60508	CDC40	1	0	0	0	1	0	0	0
A0A8V8TM71	TRNT1	1	0	0	0	1	0	1	0
P49006	MARCKSL1	1	0	0	1	1	0	0	1
Q9H0N5	PCBD2	1	0	0	0	1	0	0	0
A0A3B3IUB5	HM13	1	0	0	1	0	0	0	0
Q9ULV4	CORO1C	1	0	0	1	1	0	0	0
P42345	MTOR	1	0	0	0	1	0	0	0
Q6P1X6	C8orf82	1	0	0	0	1	0	0	0
G5E972	TMPO	1	0	0	1	0	0	0	0
Q9NX14	NDUFB11	1	0	0	1	1	0	0	0
Q9Y673	ALG5	1	0	0	0	0	0	1	0
P08240	SRPRA	1	0	0	0	1	0	0	0
A0A8V8TLA4	RPSA	1	0	0	0	1	0	0	0
E7EWR4	CSTF2	1	0	0	1	0	0	0	0
O75691	UTP20	1	0	0	0	0	0	1	0
I3L0M3	MAZ	1	0	0	1	0	0	0	0
A0A8V8TMH9	ARHGEF1	1	0	0	0	1	0	0	0
E7ETU7	MRPL3	1	0	0	0	0	0	1	0
J3QTA6	CHCHD6	1	0	0	0	1	0	0	0
Q96QC0	PPP1R10	1	0	0	0	0	0	1	0
P61163	ACTR1A	1	0	0	0	1	0	0	0
C9J0Y3	GOLGA4	1	0	0	0	1	0	0	0
Q15404	RSU1	1	0	0	0	1	0	1	0
Q9NPI6	DCP1A	1	0	0	0	1	0	0	0
Q9P2D1	CHD7	1	0	0	0	0	0	1	0
D9J307	HLA-B	1	0	0	1	0	0	0	0
Q92643	PIGK	1	0	0	0	1	0	0	0
O95625	ZBTB11	1	0	0	0	0	0	1	0
A0A6I8PTZ8	AGO1	1	0	0	0	1	0	0	0
Q86TJ2	TADA2B	1	0	0	0	0	0	1	0
A0A669KAX3	WFS1	1	0	0	0	0	0	1	0
Q9BX68	HINT2	1	0	0	0	1	0	0	0
Q9BT40	INPP5K	1	0	0	0	1	0	0	0
A0A8V8TMQ1	FXR1	1	0	0	0	1	0	0	0
Q8N9N8	EIF1AD	1	0	0	0	0	0	1	0
P25098	GRK2	1	0	0	0	0	0	1	0
A0A8V8TQ67	POGZ	1	0	0	0	1	0	0	0
Q96KR1	ZFR	1	0	0	0	1	0	0	0
O15511	ARPC5	1	0	0	0	1	0	0	0
Q7Z478	DHX29	1	0	0	1	1	0	0	1
A0A994J4R6	USP9X	1	0	0	0	1	0	0	0
Q7L591	DOK3	1	0	0	0	1	0	0	0
A0A0G2JHC2	PPP1R18	1	0	0	0	0	0	1	0
J3KR72	TAF6	1	0	0	0	1	0	0	0
P51148	RAB5C	1	0	0	0	1	0	0	0
Q9Y232	CDYL	1	0	0	1	0	0	0	0
Q16630	CPSF6	1	0	0	0	1	0	0	0
P00403	MT-CO2	1	0	0	0	1	0	0	0
P62917	RPL8	1	0	0	0	1	0	0	0
Q7Z5J4	RAI1	1	0	0	0	1	0	0	0
Q9Y6X9	MORC2	1	0	0	0	0	0	1	0
P02790	HPX	1	0	0	0	1	0	0	0
F8VXI7	DYNLL1	1	0	0	0	1	0	0	0
Q9UEG4	ZNF629	1	0	0	1	1	0	0	1
A0A804HJI2	RSRC1	1	0	0	0	0	0	1	0
Q9Y2C4	EXOG	1	0	0	0	1	0	0	0
Q9Y3B4	SF3B6	1	0	0	0	1	0	0	0
Q9BQ15	NABP2	1	0	0	0	0	0	1	0
Q9UII4	HERC5	1	0	0	1	0	0	0	0
Q86U86	PBRM1	1	0	0	0	1	0	0	0
Q86U70	LDB1	1	0	0	0	0	0	1	0
Q9H160	ING2	1	0	0	0	0	0	1	0
Q8IXQ6	PARP9	1	0	0	1	1	0	0	1
Q15797	SMAD1	1	0	0	0	1	0	0	0
A0A0A0MSV9	TAPBP	1	0	0	0	1	0	0	0
O75175	CNOT3	1	0	0	0	0	0	1	0
Q8WXG6	MADD	1	0	0	0	0	0	1	0
P20591	MX1	1	0	0	0	1	0	0	0
P18433	PTPRA	1	0	0	1	0	0	0	0
A0A0U1RQQ9	SCYL2	1	0	0	0	0	0	1	0
Q9NSI6	BRWD1	1	0	0	1	1	0	0	1
Q5JVF3	PCID2	1	0	0	0	0	0	1	0
Q9UMZ2	SYNRG	1	0	0	1	0	0	0	0
Q9UKJ3	GPATCH8	1	0	0	0	0	0	1	0
Q9NS69	TOMM22	1	0	0	0	1	0	0	0
Q13363	CTBP1	1	0	0	1	0	0	0	0
Q8N2U0	TMEM256	1	0	0	0	1	0	0	0
P17813	ENG	1	0	0	0	1	0	0	0
P55209	NAP1L1	1	0	0	0	1	0	0	0
P16219	ACADS	1	0	0	0	0	0	1	0
Q5GLZ8	HERC4	1	0	0	0	0	0	1	0
Q8IV04	TBC1D10C	1	0	0	0	0	0	1	0
Q9BS92	NIPSNAP3B	1	0	0	0	1	0	1	0
A0A494C0G7	DIMT1	1	0	0	0	1	0	0	0
Q6NXT4	SLC30A6	1	0	0	0	0	0	1	0
Q7Z434	MAVS	1	0	0	0	0	0	1	0
P08648	ITGA5	1	0	0	0	0	0	1	0
Q14CX7	NAA25	1	0	0	1	1	0	0	1
Q6P2I3	FAHD2B	1	0	0	0	0	0	1	0
Q15596	NCOA2	1	0	0	0	1	0	0	0
M0QYN0	MYDGF	1	0	0	1	1	0	0	1
Q8N684	CPSF7	1	0	0	0	1	0	0	0
A0A7I2V409	MARK3	1	0	0	1	1	0	0	1
Q9UKL0	RCOR1	1	0	0	0	1	0	0	0
Q9HCN8	SDF2L1	1	0	1	0	1	0	0	0
Q99496	RNF2	1	0	0	0	1	0	1	0
Q9BRR9	ARHGAP9	1	0	0	0	0	0	1	0
Q6ZRS2	SRCAP	1	0	0	0	1	0	0	0
Q8NBM8	PCYOX1L	1	0	0	0	0	0	1	0
Q86U44	METTL3	1	0	0	0	1	0	0	0
F8VVM2	SLC25A3	1	0	0	0	1	0	0	0
Q9NRP0	OSTC	1	0	0	0	0	0	1	0
Q9NVM9	INTS13	1	0	0	1	1	0	0	1
F5H2X7	CIZ1	1	0	0	0	1	0	0	1
P40937	RFC5	1	0	1	0	0	0	1	0
B7ZKJ8	ITIH4	1	0	0	0	1	0	0	0
P0C7P0	CISD3	1	0	0	0	0	0	1	0
V9GZ56	LSM4	1	0	0	0	1	0	0	0
A0A1B0GV02	ZEB2	1	0	0	0	1	0	0	0
Q8TBC4	UBA3	1	0	0	0	1	0	0	0
P61964	WDR5	1	0	0	0	0	0	1	0
A0A7I2YQX2	NDUFAF2	1	0	0	1	0	0	0	0
Q9Y3B7	MRPL11	1	0	0	0	1	0	0	0
P61244	MAX	1	0	0	0	1	0	0	0
Q5SW79	CEP170	1	0	1	0	1	0	0	0
A0A5F9ZHS3	MEN1	1	0	0	0	0	0	1	0
O75822	EIF3J	1	0	0	0	1	0	0	0
P62314	SNRPD1	1	0	0	0	1	0	1	0
F8W9P4	PIK3CD	1	0	0	0	1	0	0	0
Q8IUR7	ARMC8	1	0	0	1	1	0	0	1
Q9UBL3	ASH2L	1	0	0	0	1	0	0	0
Q9BRR6	ADPGK	1	0	0	0	1	0	1	0
A0A2R8Y602	CLPB	1	0	1	0	1	0	0	0
P45954	ACADSB	1	0	0	1	0	0	0	0
A0A7P0T932	ACADM	1	0	0	0	1	0	0	0
O95758	PTBP3	1	0	0	1	0	0	0	0
P40197	GP5	1	0	0	1	1	0	0	0
A0A0C4DFV9	SET	1	0	0	1	0	0	0	0
A0A087WU53	MAGT1	1	0	0	0	1	0	0	0
Q9UHA4	LAMTOR3	1	0	0	0	0	0	1	0
P02750	LRG1	1	0	0	0	1	0	0	1
O14828	SCAMP3	1	0	0	0	0	0	1	0
Q9NV56	MRGBP	1	0	0	1	0	0	0	0
A2RRP1	NBAS	1	0	0	0	1	0	0	0
O60318	MCM3AP	1	0	0	1	0	0	0	0
P51398	DAP3	1	0	0	0	0	0	1	0
Q9UHD9	UBQLN2	1	0	0	1	0	0	0	0
Q96DV4	MRPL38	1	0	1	0	1	0	0	0
A0A6Q8PH91	MACROD1	1	0	0	0	0	0	1	0
Q8NF37	LPCAT1	1	0	0	0	1	0	0	0
Q9Y639	NPTN	1	0	0	0	1	0	0	0
Q6PJW8	CNST	1	0	0	0	0	0	1	0
Q8IY37	DHX37	1	0	0	1	0	0	0	0
H0YG38	PRPF40A	1	0	0	0	1	0	0	0
P26440	IVD	1	0	0	0	1	0	0	0
G5E977	NAPRT	1	0	0	0	0	0	1	0
Q9UKD2	MRTO4	1	0	0	1	0	0	0	0
Q8NAF0	ZNF579	1	0	0	1	0	0	0	0
O43715	TRIAP1	1	0	0	0	0	0	1	0
Q8IYS2	KIAA2013	1	0	0	0	0	0	1	0
Q96E39	RBMXL1	1	0	0	0	0	0	1	0
Q5BJD5	TMEM41B	1	0	0	0	0	0	1	0
O43933	PEX1	1	0	0	1	0	0	0	0
Q01831	XPC	1	0	0	0	0	0	1	0
Q6PI48	DARS2	1	0	0	0	1	0	0	0
Q9Y657	SPIN1	1	0	0	0	1	0	0	0
Q9Y2V2	CARHSP1	1	0	0	0	1	0	0	0
Q6MZP7	LIN54	1	0	0	0	0	0	1	0
Q9UM00	TMCO1	1	0	0	1	1	0	0	0
Q9NY97	B3GNT2	1	0	0	0	0	0	1	0
Q96L91	EP400	1	0	0	0	1	0	1	0
Q9P086	MED11	1	0	0	0	1	0	0	0
H0Y4R2	POR	1	0	0	0	0	0	1	0
B4DLN1		1	0	0	0	0	0	1	0
Q7Z4R8	C6orf120	1	0	0	1	1	0	0	1
Q9UBQ5	EIF3K	1	0	0	0	1	0	0	0
E9PHG5	CYP20A1	1	0	0	0	1	0	0	0
P21291	CSRP1	1	0	0	0	1	0	0	0
Q9BVI4	NOC4L	1	0	0	0	1	0	1	0
A0A994J7J2	ZDHHC3	1	0	0	0	0	0	1	0
A0A0G2JJD3	ABHD16A	1	0	0	0	1	0	0	0
Q9NRL2	BAZ1A	1	0	0	0	1	0	0	0
P51665	PSMD7	1	0	0	0	1	0	0	1
O15270	SPTLC2	1	0	0	0	1	0	0	0
P50454	SERPINH1	1	0	0	0	1	0	0	0
Q13618	CUL3	1	0	1	0	0	0	1	0
P03886	MT-ND1	1	0	0	0	1	0	0	0
Q9P0M9	MRPL27	1	0	0	1	0	0	0	0
A0A7I2V4F7	PPP1CA	1	0	0	0	0	0	1	0
Q9NP66	HMG20A	1	0	0	0	1	0	1	0
P36543	ATP6V1E1	1	0	1	0	1	0	0	0
Q9BX67	JAM3	1	0	0	1	1	0	0	1
P29279	CCN2	1	0	0	1	0	0	0	0
Q9H2F5	EPC1	1	0	0	1	1	0	0	0
Q9Y2X7	GIT1	1	0	0	0	0	0	1	0
Q8N488	RYBP	1	0	0	1	0	0	1	0
G3V467	DMAC2L	1	0	0	0	1	0	0	0
Q9BQ52	ELAC2	1	0	0	1	0	0	0	0
Q9Y266	NUDC	1	0	0	1	0	0	0	0
P55010	EIF5	1	0	0	0	1	0	0	0
P22670	RFX1	1	0	0	0	0	0	1	0
O00505	KPNA3	1	0	0	1	0	0	1	0
Q06136	KDSR	1	0	0	0	1	0	0	0
Q9UBG3	CRNN	1	0	1	0	1	0	1	0
Q8WU76	SCFD2	1	0	0	0	1	0	0	0
P10768	ESD	1	0	0	0	1	0	0	0
Q12904	AIMP1	1	0	0	0	1	0	0	0
A0A0A0MQX8	MBNL1	1	0	0	0	0	0	1	0
A0A8V8TQG7	NFIA	1	0	0	0	1	0	0	0
Q9UGU5	HMGXB4	1	0	0	0	1	0	0	0
Q92600	CNOT9	1	0	0	0	1	0	0	0
Q9BTX1	NDC1	1	0	0	0	0	0	1	0
P53396	ACLY	1	0	0	0	1	0	0	0
Q9P032	NDUFAF4	1	0	0	0	1	0	0	0
Q9Y3D0	CIAO2B	1	0	0	0	1	0	0	0
A0A087WX97	BCL2L13	1	0	0	0	1	0	0	0
Q8WUA4	GTF3C2	1	0	0	0	1	0	0	0
A0A6Q8PFE4	ACTB	1	0	0	1	1	0	0	1
O43776	NARS1	1	0	0	0	1	0	0	0
Q8WXA9	SREK1	1	0	0	1	0	0	0	0
G5E9W9	GIMAP4	1	0	0	0	1	0	0	0
Q02127	DHODH	1	0	0	0	0	0	1	0
Q13105	ZBTB17	1	0	0	0	0	0	1	0
Q8IXM2	BAP18	1	0	0	0	1	0	0	0
Q9H6W3	RIOX1	1	0	0	0	1	0	0	0
Q96F86	EDC3	1	0	0	0	0	0	1	0
O00151	PDLIM1	1	0	0	0	1	0	0	0
O95487	SEC24B	1	0	0	1	0	0	0	0
Q8N5M1	ATPAF2	1	0	0	0	0	0	1	0
Q9BV23	ABHD6	1	0	0	1	0	0	0	0
G3V3D1	NPC2	1	0	1	0	1	0	0	0
P41240	CSK	1	0	0	0	1	0	0	0
Q15853	USF2	1	0	0	0	1	0	0	0
P15880	RPS2	1	0	0	0	1	0	0	0
O00487	PSMD14	1	0	0	0	1	0	0	0
P15918	RAG1	1	0	0	0	1	0	0	0
Q6B0K9	HBM	1	0	0	1	1	0	0	1
Q8IYB8	SUPV3L1	1	0	0	0	1	0	0	0
O15027	SEC16A	1	0	0	0	0	0	1	0
Q9NYI0	PSD3	1	0	0	1	0	0	0	0
Q13162	PRDX4	1	0	0	0	1	0	0	0
Q5VV89	MGST3	1	0	0	0	1	0	0	0
C9JJ19	MRPS34	1	0	0	0	0	0	1	0
Q9Y2Z0	SUGT1	1	0	0	0	1	0	0	0
P04150	NR3C1	1	0	0	0	0	0	1	0
O15162	PLSCR1	1	0	0	0	1	0	0	0
Q6Y288	B3GLCT	1	0	0	1	0	0	1	0
A0A499FI31	SART3	1	0	0	0	0	0	1	0
P13727	PRG2	1	0	0	1	0	0	0	0
V9GYT7	PSIP1	1	0	0	1	0	0	0	0
Q9UIV1	CNOT7	1	0	0	1	0	0	0	0
E7EQY1	FAM136A	1	0	0	0	1	0	0	0
P62495	ETF1	1	0	0	0	1	0	0	0
Q9BWS9	CHID1	1	0	0	0	1	0	0	0
Q9NPI1	BRD7	1	0	0	1	0	0	0	0
A0A7P0Z472	ADSL	1	0	0	0	1	0	0	0
Q9H4A3	WNK1	1	0	0	0	1	0	0	0
A0A3B3ISG5	IDE	1	0	1	0	1	0	0	0
Q15526	SURF1	1	0	0	1	0	0	0	0
O94973	AP2A2	1	0	0	0	1	0	0	0
Q96GQ5	RUSF1	1	0	0	0	1	0	0	0
A0A0A0MQR0	CYP4F2	1	0	0	0	1	0	0	1
J3KPH8	HDAC7	1	0	0	0	0	0	1	0
A0A994J6L2	MGA	1	0	0	1	0	0	0	0
Q9H6P5	TASP1	1	0	0	0	0	0	1	0
Q9Y2Q0	ATP8A1	1	0	0	0	1	0	0	0
Q9UBV2	SEL1L	1	0	1	0	1	0	0	0
Q9BUL8	PDCD10	1	0	0	1	0	0	0	0
P84157	MXRA7	1	0	0	0	0	0	1	0
A0A6Q8PFU3	PAFAH1B1	1	0	0	1	0	0	0	0
A0A7P0Z4K1	PNISR	1	0	0	0	1	0	0	1
E9PGZ4	SACM1L	1	0	0	0	1	0	0	0
P82921	MRPS21	1	0	0	0	0	0	1	0
P39210	MPV17	1	0	0	0	0	0	1	0
Q9P0U4	CXXC1	1	0	0	0	0	0	1	0
I3L1Q2	BCL7C	1	0	0	0	0	0	1	0
Q9BU61	NDUFAF3	1	0	0	0	0	0	1	0
Q9C005	DPY30	1	0	0	0	0	0	1	0
P24534	EEF1B2	1	0	0	0	1	0	0	1
P04839	CYBB	1	0	1	0	1	0	0	0
P42696	RBM34	1	0	0	1	0	0	0	0
Q8N4Q1	CHCHD4	1	0	0	0	0	0	1	0
J3KPV1	CHCHD7	1	0	0	0	0	0	1	0
Q9BTZ2	DHRS4	1	0	0	0	0	0	1	0
A0A7I2V2B0	SLC9A6	1	0	0	0	1	0	0	0
A0A590UJ43	CSNK1A1	1	0	0	0	1	0	0	0
Q7Z5K2	WAPL	1	0	0	0	0	0	1	0
Q6PI98	INO80C	1	0	0	1	0	0	0	0
Q15833	STXBP2	1	0	1	0	1	0	0	0
A0A8V8TNU3	CYFIP2	1	0	0	0	0	0	1	0
Q8IXT5	RBM12B	1	0	0	0	0	0	1	0
Q8WXH0	SYNE2	1	0	0	0	1	0	0	0
Q9UPN9	TRIM33	1	0	0	0	1	0	0	0
D6RCF4	CISD2	1	0	0	0	1	0	0	0
Q86WJ1	CHD1L	1	0	0	0	0	0	1	0
O95857	TSPAN13	1	0	0	0	0	0	1	0
P37198	NUP62	1	0	0	0	1	0	0	0
Q14684	RRP1B	1	0	0	0	0	0	1	0
Q9ULD9	ZNF608	1	0	0	0	1	0	0	0
Q9BQF6	SENP7	1	0	0	0	0	0	1	0
Q9UJX3	ANAPC7	1	0	0	0	0	0	1	0
P62854	RPS26	1	0	0	1	0	0	0	0
P22033	MMUT	1	0	0	0	0	0	1	0
Q96CB9	NSUN4	1	0	0	0	1	0	0	0
D6RJ07	ZNF346	1	0	0	0	1	0	0	0
Q7Z6I6	ARHGAP30	1	0	0	0	1	0	0	0
Q9H974	QTRT2	1	0	0	0	0	0	1	0
P13051	UNG	1	0	0	0	0	0	1	0
Q96IY1	NSL1	1	0	0	0	0	0	1	0
P17252	PRKCA	1	0	0	0	1	0	0	0
J3QLS3	MRPS7	1	0	0	0	0	0	1	0
Q9UMN6	KMT2B	1	0	0	0	1	0	0	0
Q9H0U6	MRPL18	1	0	0	0	0	0	1	0
Q8WUM4	PDCD6IP	1	0	0	0	0	0	1	0
P31689	DNAJA1	1	0	0	0	1	0	0	0
O60568	PLOD3	1	0	0	0	0	0	1	0
Q9BQC6	MRPL57	1	0	0	0	0	0	1	0
Q0ZGT2	NEXN	1	0	0	1	1	0	0	1
Q9HC36	MRM3	1	0	0	0	0	0	1	0
Q16594	TAF9	1	0	0	0	0	0	1	0
Q99611	SEPHS2	1	0	0	0	1	0	0	0
A0A494C0K7	MED27	1	0	0	0	1	0	0	0
A0A7I2V2H5	ST3GAL4	1	0	1	0	0	0	1	0
P06703	S100A6	1	0	0	0	1	0	0	0
Q9H7B2	RPF2	1	0	0	0	1	0	1	0
O75569	PRKRA	1	0	0	1	0	0	0	0
Q9Y4D7	PLXND1	1	0	0	0	0	0	1	0
P48382	RFX5	1	0	0	0	1	0	0	0
P46087	NOP2	1	0	0	0	1	0	1	0
Q9HAU5	UPF2	1	0	0	0	1	0	0	0
Q6PI47	KCTD18	1	0	0	0	1	0	0	0
O15514	POLR2D	1	0	0	0	1	0	0	0
Q9H3R5	CENPH	1	0	1	0	0	0	1	0
Q8N9A8	CNEP1R1	1	0	0	0	0	0	1	0
Q6ZSZ5	ARHGEF18	1	0	0	1	0	0	0	0
O75787	ATP6AP2	1	0	0	0	0	0	1	0
Q10567	AP1B1	1	0	0	0	1	0	0	0
O75995	SASH3	1	0	0	0	1	0	0	0
E9PGC5	PTPRK	1	0	0	1	0	0	0	0
Q14574	DSC3	1	0	0	0	0	0	1	0
P01860	IGHG3	1	0	1	0	1	0	0	0
P30622	CLIP1	1	0	0	0	0	0	1	0
A8MUS3	RPL23A	1	0	0	0	1	0	0	0
A0A8I5KRC6	MACROH2A1	1	0	0	0	1	0	0	0
A6NFX8	NUDT5	1	0	0	0	0	0	1	0
Q96S59	RANBP9	1	0	0	0	0	0	1	0
H0Y6G2	CAMK2G	1	0	0	0	0	0	1	0
A0A2R8YG42	ARHGEF7	1	0	0	1	0	0	0	0
P15848	ARSB	1	0	0	0	0	0	1	0
Q5Y7H0	HLA-DQA1	1	0	1	0	0	0	1	0
Q6P1N0	CC2D1A	1	0	0	0	1	0	0	0
P42785	PRCP	1	0	0	0	0	0	1	0
Q7LGA3	HS2ST1	1	0	0	0	1	0	0	0
Q09161	NCBP1	1	0	0	0	1	0	0	0
H0UI80	NELFCD	1	0	0	0	1	0	1	0
P82663	MRPS25	1	0	0	0	0	0	1	0
Q15583	TGIF1	1	0	0	0	1	0	0	1
Q5M775	SPECC1	1	0	0	0	1	0	0	0
P13861	PRKAR2A	1	0	0	0	1	0	0	0
E9PPM1	TP53I11	1	0	0	1	1	0	0	0
Q9UKF6	CPSF3	1	0	0	0	1	0	0	0
Q9H4A6	GOLPH3	1	0	0	0	0	0	1	0
Q9NP92	MRPS30	1	0	0	0	1	0	0	0
A0A994J4Y8	PGAM5	1	0	0	0	1	0	0	0
Q16740	CLPP	1	0	0	0	1	0	0	0
I3L0M9	ELOB	1	0	0	1	0	0	1	0
Q96ER9	CCDC51	1	0	0	0	1	0	0	0
Q9Y3A2	UTP11	1	0	0	1	0	0	0	0
E9PN81	RNASEH2C	1	0	0	1	0	0	0	0
A0A994J5J9	PHC2	1	0	0	0	0	0	1	0
O95983	MBD3	1	0	0	0	1	0	0	0
Q9UL63	MKLN1	1	0	0	0	1	0	0	0
Q8NI27	THOC2	1	0	0	0	1	0	0	0
Q15397	PUM3	1	0	0	1	0	0	0	0
Q8NAV1	PRPF38A	1	0	0	0	0	0	1	0
Q16204	CCDC6	1	0	0	0	1	0	0	0
Q14571	ITPR2	1	0	0	0	1	0	0	0
Q9NPJ6	MED4	1	0	0	0	0	0	1	0
P09497	CLTB	1	0	0	0	1	0	0	0
Q9NQG5	RPRD1B	1	0	0	0	1	0	0	0
Q9NQX4	MYO5C	1	0	0	1	0	0	0	0
P78346	RPP30	1	0	0	0	0	0	1	0
A0A5F9ZI63	EED	1	0	0	0	1	0	0	0
Q9BYG3	NIFK	1	0	0	0	1	0	0	0
P60468	SEC61B	1	0	0	0	1	0	0	0
O00566	MPHOSPH10	1	0	0	0	1	0	0	0
G5E9T8	GOSR1	1	0	0	0	1	0	0	0
O15355	PPM1G	1	0	0	1	0	0	0	0
Q8N1F8	STK11IP	1	0	0	0	0	0	1	0
A1L0T0	ILVBL	1	0	0	0	1	0	0	0
Q8NE86	MCU	1	0	0	0	1	0	0	0
O14975	SLC27A2	1	0	0	1	1	0	0	1
A0A8Q3SHZ3	PCNT	1	0	0	0	1	0	0	0
Q96F63	CCDC97	1	0	0	0	0	0	1	0
P35250	RFC2	1	0	0	0	1	0	1	0
Q7Z2K6	ERMP1	1	0	0	0	1	0	0	0
Q5K651	SAMD9	1	0	0	1	1	0	0	1
Q9BXS5	AP1M1	1	0	0	0	0	0	1	0
Q13813	SPTAN1	1	0	0	1	0	0	0	0
Q5VUM1	SDHAF4	1	0	0	0	0	0	1	0
A0A7P0Z426	NAXE	1	0	0	0	0	0	1	0
A0A087X266	TMEM120A	1	0	0	0	0	0	1	0
O60907	TBL1X	1	0	0	0	1	0	0	0
P0C7P3	SLFN14	1	0	0	0	1	0	0	0
O00635	TRIM38	1	0	0	0	1	0	0	0
P61073	CXCR4	1	0	0	0	0	0	1	0
O95168	NDUFB4	1	0	0	0	0	0	1	0
Q9ULR0	ISY1	1	0	0	0	0	0	1	0
Q5T2T1	MPP7	1	0	0	1	1	0	0	0
P15170	GSPT1	1	0	0	1	1	0	0	1
Q4G176	ACSF3	1	0	0	0	0	0	1	0
Q6K0P9	PYHIN1	1	0	0	0	0	0	1	0
A0A0G2JQH2	RPS18	1	0	0	0	1	0	0	0
Q969S9	GFM2	1	0	0	0	1	0	1	0
P14317	HCLS1	1	0	0	0	0	0	1	0
A0A2R8Y4T1	TNS1	1	0	0	0	1	0	0	0
Q9BQG0	MYBBP1A	1	0	0	0	1	0	0	0
A0A8I5KQX1	IKBKG	1	0	0	0	1	0	0	0
A6NIV2	TOMM7	1	0	0	0	1	0	0	0
A0A3B3ITA3	C8orf33	1	0	0	1	0	0	0	0
P40425	PBX2	1	0	0	0	1	0	0	0
Q8IY81	FTSJ3	1	0	0	1	1	0	0	1
P78413	IRX4	1	0	0	0	0	0	1	0
P56270	MAZ	1	0	0	1	1	0	0	1
Q06546	GABPA	1	0	0	1	0	0	0	0
Q5SU54	HLA-DQB1	1	0	0	1	1	0	0	1
A0A286YFF7	PPT1	1	0	0	0	1	0	0	0
Q13231	CHIT1	1	0	0	1	1	0	0	1
Q9H2K0	MTIF3	1	0	0	0	1	0	0	0
O43172	PRPF4	1	0	0	0	0	0	1	0
Q8IY18	SMC5	1	0	0	0	1	0	0	0
O95139	NDUFB6	1	0	0	0	1	0	0	0
Q9UJX5	ANAPC4	1	0	0	0	0	0	1	0
H7C2C6	CCDC88A	1	0	1	0	1	0	0	0
Q96IX5	ATP5MK	1	0	0	0	1	0	1	0
A0A087X1N8	SERPINB6	1	0	0	0	1	0	0	0
Q09472	EP300	1	0	0	0	1	0	0	0
Q9UIL1	SCOC	1	0	0	0	1	0	0	0
Q9UNS2	COPS3	1	0	0	0	1	0	0	0
Q96S55	WRNIP1	1	0	0	1	0	0	0	0
O60749	SNX2	1	0	0	1	1	0	0	1
D6RBW1	EIF4E	1	0	0	0	1	0	0	0
Q9C0B0	UNK	1	0	0	0	0	0	1	0
P01876	IGHA1	1	0	0	0	1	0	0	0
O75489	NDUFS3	1	0	0	0	1	0	0	0
Q13823	GNL2	1	0	0	1	0	0	0	0
Q9BWU0		1	0	0	0	1	0	0	0
Q96SI9	STRBP	1	0	0	1	0	0	0	0
A0A0G2JH66	HLA-F	1	0	0	0	1	0	0	0
A0A0D9SEI0	MTRES1	1	0	0	0	1	0	0	0
Q15052	ARHGEF6	1	0	0	0	0	0	1	0
Q9NTN3	SLC35D1	1	0	0	1	0	0	0	0
A0A087WWM0	TRAPPC3	1	0	0	0	0	0	1	0
O14893	GEMIN2	1	0	0	0	0	0	1	0
O95243	MBD4	1	0	0	1	0	0	0	0
O60262	GNG7	1	0	0	0	0	0	1	0
Q9Y6H3	ATP23	1	0	0	0	1	0	0	0
O15014	ZNF609	1	0	0	0	0	0	1	0
C9JEJ2	PCYT1A	1	0	0	0	0	0	1	0
A0A8I5KWA8	ATP7A	1	0	0	0	1	0	0	0
P48449	LSS	1	0	0	0	1	0	0	0
A0A2Y9D025	NDUFA6	1	0	0	0	1	0	1	0
Q6UXV4	APOOL	1	0	0	0	1	0	0	0
B4E1C1	DAXX	1	0	0	0	0	0	1	0
L7N2F9		1	0	0	0	1	0	0	0
Q14320	FAM50A	1	0	0	0	1	0	0	0
Q9NPA8	ENY2	1	0	0	0	1	0	0	0
A0A087WZN1	IDH3B	1	0	0	0	0	0	1	0
Q16762	TST	1	0	0	0	1	0	0	0
P23526	AHCY	1	0	0	0	1	0	0	0
A0A0S2Z4L3	PROS1	1	0	0	1	1	0	0	1
H0YFY6	NUMA1	1	0	0	0	1	0	1	0
Q5T0B9	ZNF362	1	0	0	0	0	0	1	0
Q96MF7	NSMCE2	1	0	0	0	0	0	1	0
O00399	DCTN6	1	0	0	0	1	0	0	0
Q66GS9	CEP135	1	0	0	0	1	0	0	0
P56277	CMC4	1	0	0	0	1	0	0	0
P01833	PIGR	1	0	0	0	1	0	0	0
O00264	PGRMC1	1	0	0	0	0	0	1	0
O60504	SORBS3	1	0	0	1	0	0	0	0
Q9NV88	INTS9	1	0	0	0	0	0	1	0
A0A3B3IT47	WDR37	1	0	0	1	0	0	0	0
A0A8I5KUL7	FAM162A	1	0	1	0	1	0	0	0
Q9NUQ2	AGPAT5	1	0	0	0	1	0	0	0
Q96AZ6	ISG20	1	0	0	0	0	0	1	0
Q9NWA0	MED9	1	0	0	0	0	0	1	0
Q12874	SF3A3	1	0	0	0	1	0	0	0
Q6PKG0	LARP1	1	0	0	0	1	0	0	0
Q9Y4C1	KDM3A	1	0	0	1	0	0	0	0
M0QZ12	GRAMD1A	1	0	0	0	0	0	1	0
Q92530	PSMF1	1	0	0	0	1	0	0	0
Q9UPC5	GPR34	1	0	0	1	1	0	0	1
Q9NVV4	MTPAP	1	0	0	0	1	0	0	0
O95373	IPO7	1	0	0	0	1	0	0	0
A0A087WYL7	MED6	1	0	0	1	0	0	0	0
Q2TB10	ZNF800	1	0	0	0	0	0	1	0
Q14696	MESD	1	0	0	0	1	0	0	0
E5RJD8	TBCA	1	0	0	0	1	0	0	0
P61020	RAB5B	1	0	0	0	1	0	0	0
Q9NTZ6	RBM12	1	0	0	0	1	0	0	0
Q9BTA9	WAC	1	0	0	1	0	0	0	0
A0A8Q3WKF1	MRPS27	1	0	0	0	0	0	1	0
Q96AB3	ISOC2	1	0	0	0	1	0	0	0
E9PPP8	MTMR1	1	0	0	0	1	0	0	0
O00193	SMAP	1	0	0	1	0	0	0	0
Q9NVK5	FGFR1OP2	1	0	0	0	0	0	1	0
Q9H4A4	RNPEP	1	0	0	0	0	0	1	0
H3BNQ7	ABAT	1	0	0	1	0	0	0	0
X6RAY8	MRPL4	1	0	0	1	1	0	0	0
Q16643	DBN1	1	0	0	0	0	0	1	0
A0A6Q8PGG9	TRIP12	1	0	0	0	1	0	0	0
Q5VSL9	STRIP1	1	0	0	1	0	0	0	0
Q71DI3	H3C13; H3C14; H3C15	1	0	0	0	1	0	0	0
Q9NU22	MDN1	1	0	1	0	0	0	1	0
Q9UKN8	GTF3C4	1	0	0	0	1	0	0	0
Q5XPI4	RNF123	1	0	0	0	1	0	0	0
H0YIV9		1	0	0	0	0	0	1	0
O00425	IGF2BP3	1	0	0	0	0	0	1	0
O95639	CPSF4	1	0	0	0	1	0	0	0
A0A3B3IRV5	HEBP1	1	0	1	0	1	0	0	0
A0A8V8TP22	WDR1	1	0	0	0	1	0	0	0
Q7L2J0	MEPCE	1	0	0	1	0	0	0	0
E9PL71	EEF1D	1	0	0	0	1	0	0	0
Q9NWS0	PIH1D1	1	0	0	0	0	0	1	0
H0YDW8	GNLY	1	0	0	0	1	0	0	0
Q7Z5L9	IRF2BP2	1	0	0	0	1	0	0	0
Q16891	IMMT	1	0	0	0	1	0	0	0
P62191	PSMC1	1	0	0	1	1	0	0	1
F8W7T1	DPF3	1	0	0	0	1	0	0	0
A0A0B4J1W0	MED24	1	0	0	0	1	0	0	0
P14324	FDPS	1	0	0	0	1	0	0	0
P80511	S100A12	1	0	1	0	1	0	0	0
J3KPT4	TRABD	1	0	0	0	1	0	0	0
Q9UL15	BAG5	1	0	0	1	1	0	0	1
Q9BXW7	HDHD5	1	0	0	0	0	0	1	0
P48723	HSPA13	1	0	1	0	1	0	0	0
Q96RE7	NACC1	1	0	0	1	0	0	0	0
Q9Y5M8	SRPRB	1	0	0	0	1	0	0	0
Q8NDX5	PHC3	1	0	0	0	0	0	1	0
H0Y8P4	UTP15	1	0	0	0	1	0	0	0
Q96D71	REPS1	1	0	0	0	0	0	1	0
Q96PU8	QKI	1	0	0	0	1	0	0	0
Q99590	SCAF11	1	0	0	0	0	0	1	0
Q9NXH8	TOR4A	1	0	0	0	1	0	0	0
Q9Y6I4	USP3	1	0	1	0	1	0	0	0
G3XAN8	TIMM8B	1	0	0	0	0	0	1	0
P48960	ADGRE5	1	0	0	0	0	0	1	0
Q86VY4	TSPYL5	1	0	0	1	1	0	0	1
P62070	RRAS2	1	0	0	0	0	0	1	0
P51689	ARSD	1	0	1	0	1	0	0	0
Q13627	DYRK1A	1	0	0	1	0	0	0	0
A0A8I5KUR0	MED12	1	0	0	0	1	0	0	0
Q14562	DHX8	1	0	0	0	1	0	0	0
Q8NBU5	ATAD1	1	0	0	0	0	0	1	0
Q8IXI2	RHOT1	1	0	0	0	1	0	0	0
Q6NZY4	ZCCHC8	1	0	1	0	1	0	0	0
A0A994J7M6	PIGS	1	0	0	0	1	0	0	0
X6R3N0	SLC27A3	1	0	0	0	0	0	1	0
P23497	SP100	1	0	0	1	0	0	0	0
Q9UMX0	UBQLN1	1	0	1	0	1	0	0	0
P10155	RO60	1	0	0	0	1	0	0	0
P28838	LAP3	1	0	0	0	1	0	0	0
Q8WW12	PCNP	1	0	0	0	1	0	0	0
O43719	HTATSF1	1	0	0	0	1	0	0	0
Q4G0N4	NADK2	1	0	1	0	0	0	1	0
H7C0G7	NHEJ1	1	0	0	0	1	0	0	0
Q9BX59	TAPBPL	1	0	0	0	1	0	1	0
Q9NXF1	TEX10	1	0	0	0	0	0	1	0
Q96T23	RSF1	1	0	0	0	1	0	0	0
O96008	TOMM40	1	0	0	0	1	0	0	0
Q96CB8	INTS12	1	0	0	1	0	0	0	0
I3L0U5	CCDC137	1	0	0	0	1	0	0	0
Q96I25	RBM17	1	0	0	0	0	0	1	0
Q96N66	MBOAT7	1	0	0	0	1	0	0	0
A0A8I5KV92	EIF4G3	1	0	0	1	0	0	0	0
A0A5H1ZRP4	NELFB	1	0	0	0	1	0	0	0
Q3L8U1	CHD9	1	0	0	0	0	0	1	0
Q9Y3D9	MRPS23	1	0	0	0	0	0	1	0
Q14137	BOP1	1	0	0	1	1	0	0	1
P26640	VARS1	1	0	0	0	1	0	0	0
P61513	RPL37A	1	0	0	0	0	0	1	0
Q9H6K4	OPA3	1	0	0	0	1	0	1	0
O60234	GMFG	1	0	0	0	1	0	0	0
Q9BRJ6	C7orf50	1	0	0	0	0	0	1	0
P18615	NELFE	1	0	0	0	1	0	0	1
Q13952	NFYC	1	0	0	0	0	0	1	0
P32942	ICAM3	1	0	0	0	1	0	0	0
O00186	STXBP3	1	0	0	0	1	0	0	0
Q9H078	CLPB	1	0	0	0	1	0	0	0
Q8ND56	LSM14A	1	0	0	0	1	0	0	0
O14734	ACOT8	1	0	1	0	1	0	0	0
P19971	TYMP	1	0	0	0	0	0	1	0
P27708	CAD	1	0	0	0	1	0	0	0
A0A8Q3WK80	MAT2B	1	0	0	0	0	0	1	0
D6RBQ9	HNRNPD	1	0	0	1	0	0	0	0
Q9H0C8	ILKAP	1	0	0	1	0	0	0	0
Q9GZL7	WDR12	1	0	0	0	0	0	1	0
O15031	PLXNB2	1	0	1	0	1	0	0	0
Q15050	RRS1	1	0	0	0	1	0	0	0
Q92526	CCT6B	1	0	0	0	1	0	0	0
O15264	MAPK13	1	0	0	0	0	0	1	0
Q2NL82	TSR1	1	0	0	0	1	0	0	0
E7EV75	ZMYND11	1	0	0	0	0	0	1	0
A0A8J9AUI2	RAB3GAP1	1	0	0	0	1	0	0	0
Q92520	FAM3C	1	0	0	1	0	0	1	0
Q9BYB0	SHANK3	1	0	0	1	0	0	0	0
Q8WXX7	AUTS2	1	0	0	0	0	0	1	0
O60573	EIF4E2	1	0	0	0	0	0	1	0
A0A6Q8PGB1	CEP290	1	0	0	0	1	0	0	0
Q9P1F3	ABRACL	1	0	1	0	0	0	1	0
Q9UHL4	DPP7	1	0	0	0	1	0	0	0
A0A087WUT6	EIF5B	1	0	0	0	1	0	0	0
A0A8I5KXU4	KDM1A	1	0	0	0	1	0	0	0
Q8TF76	HASPIN	1	0	0	0	0	0	1	0
Q86XP3	DDX42	1	0	0	0	1	0	0	1
Q13405	MRPL49	1	0	1	0	1	0	0	0
P61758	VBP1	1	0	0	0	1	0	0	0
Q6PIJ6	FBXO38	1	0	0	0	0	0	1	0
Q96T58	SPEN	1	0	0	0	1	0	0	0
Q8NEF9	SRFBP1	1	0	0	1	0	0	0	0
Q9H0D6	XRN2	1	0	0	1	1	0	0	1
Q8NCN5	PDPR	1	0	0	1	0	0	0	0
P36959	GMPR	1	0	0	0	1	0	0	0
Q9NTG7	SIRT3	1	0	0	0	0	0	1	0
Q9UBE0	SAE1	1	0	0	0	1	0	0	0
A0A8Z5A536	LAMTOR5	1	0	0	0	1	0	0	0
A0A087WYR3	TPD52L2	1	0	1	0	1	0	0	0
O15160	POLR1C	1	0	0	0	0	0	1	0
P20585	MSH3	1	0	1	0	1	0	0	0
P23511	NFYA	1	0	0	0	1	0	0	0
Q9BU23	LMF2	1	0	0	0	0	0	1	0
Q92954	PRG4	1	0	0	0	0	0	1	0
Q13445	TMED1	1	0	0	1	1	0	0	1
A0A8V8TL82	ROCK2	1	0	0	0	1	0	0	0
P37802	TAGLN2	1	0	1	0	1	0	0	0
Q96JJ7	TMX3	1	0	1	0	1	0	0	0
Q53GS9	USP39	1	0	0	0	0	0	1	0
Q01826	SATB1	1	0	0	0	0	0	1	0
Q15723	ELF2	1	0	0	0	1	0	0	1
A0A3B3IUC4	GLA	1	0	0	0	0	0	1	0
H0Y886	NDUFB5	1	0	0	0	0	0	1	0
P20340	RAB6A	1	0	0	1	0	0	0	0
H0YLU7	ETFA	1	0	0	0	1	0	0	0
O94864	SUPT7L	1	0	0	1	0	0	0	0
Q5VT06	CEP350	1	0	0	0	0	0	1	0
A0A3F2YNX6	KAT6A	1	0	0	0	0	0	1	0
Q9H444	CHMP4B	1	0	0	0	1	0	0	0
Q9UI09	NDUFA12	1	0	0	0	0	0	1	0
A0A994J5K1	PMPCA	1	0	0	0	1	0	0	0
A0A8J8YVX4	ODF2	1	0	0	0	0	0	1	0
Q86T03	PIP4P1	1	0	0	0	1	0	0	0
P55199	ELL	1	0	0	0	1	0	0	0
Q9NXE4	SMPD4	1	0	0	0	1	0	0	0
Q8N3X1	FNBP4	1	0	0	0	0	0	1	0
Q01196	RUNX1	1	0	0	0	1	0	0	0
Q9UH92	MLX	1	0	0	0	1	0	0	0
Q8NF50	DOCK8	1	0	0	0	1	0	0	0
Q15717	ELAVL1	1	0	0	0	1	0	0	0
O75964	ATP5MG	1	0	0	0	1	0	0	0
Q01085	TIAL1	1	0	0	0	1	0	0	0
Q5T1J5	CHCHD2P9	1	0	0	0	0	0	1	0
Q8NHP8	PLBD2	1	0	0	0	1	0	0	0
Q86X55	CARM1	1	0	0	1	1	0	0	0
Q15555	MAPRE2	1	0	0	0	0	0	1	0
P22415	USF1	1	0	0	0	1	0	0	0
Q9UIQ6	LNPEP	1	0	0	0	1	0	0	0
B8ZWD1	DBI	1	0	0	0	1	0	0	0
Q9P1Z2	CALCOCO1	1	0	1	0	1	0	0	0
Q9BQ75	CMSS1	1	0	0	0	0	0	1	0
Q8IWA5	SLC44A2	1	0	0	0	1	0	0	0
Q9BRX8	PRXL2A	1	0	0	0	0	0	1	0
Q86YP4	GATAD2A	1	0	0	0	1	0	0	1
O15164	TRIM24	1	0	0	0	0	0	1	0
Q8N983	MRPL43	1	0	0	0	0	0	1	0
Q9Y5S1	TRPV2	1	0	0	0	1	0	0	0
O00217	NDUFS8	1	0	0	1	1	0	0	1
Q6PCB7	SLC27A1	1	0	0	0	0	0	1	0
Q15067	ACOX1	1	0	0	0	1	0	0	0
P15927	RPA2	1	0	0	1	0	0	0	0
A0A8J9C4H3	GOLGB1	1	0	0	0	1	0	0	0
G5E975	SMARCB1	1	0	0	0	0	0	1	0
Q92930	RAB8B	1	0	0	0	1	0	0	0
Q92620	DHX38	1	0	0	0	1	0	0	0
P53701	HCCS	1	0	0	0	1	0	0	0
P80217	IFI35	1	0	0	0	1	0	0	0
Q8NDT2	RBM15B	1	0	0	0	0	0	1	0
A0A8Q3SHN7	LARP7	1	0	0	1	0	0	0	0
Q9UIB8	CD84	1	0	0	0	1	0	0	0
H0Y9X1	TMA16	1	0	0	0	0	0	1	0
Q9UJW0	DCTN4	1	0	0	0	1	0	0	0
Q03701	CEBPZ	1	0	0	1	0	0	0	0
Q9P1Y6	PHRF1	1	0	0	1	1	0	0	1
Q96T51	RUFY1	1	0	0	0	1	0	0	0
Q9BWJ5	SF3B5	1	0	0	0	0	0	1	0
Q15293	RCN1	1	0	0	0	1	0	0	0
E9PAU2	RAVER1	1	0	0	0	1	0	0	0
Q05823	RNASEL	1	0	0	0	1	0	0	0
B4DEE8	MGMT	1	0	0	0	1	0	1	0
Q96JP5	ZFP91	1	0	0	1	0	0	0	0
Q8WXI9	GATAD2B	1	0	0	0	1	0	0	1
O15235	MRPS12	1	0	0	0	0	0	1	0
A0A494BZV2	MPRIP	1	0	0	0	0	0	1	0
Q9BS16	CENPK	1	0	0	0	1	0	0	0
Q8N573	OXR1	1	0	0	0	0	0	1	0
Q92575	UBXN4	1	0	0	0	1	0	0	0
O95747	OXSR1	1	0	0	0	1	0	0	0
P36954	POLR2I	1	0	0	0	0	0	1	0
O14976	GAK	1	0	0	0	0	0	1	0
Q14258	TRIM25	1	0	0	0	1	0	0	0
P09486	SPARC	1	0	0	0	1	0	0	0
Q9BRZ2	TRIM56	1	0	0	0	1	0	0	0
Q9ULL5	PRR12	1	0	0	1	0	0	0	0
Q8N8A6	DDX51	1	0	0	0	1	0	0	0
Q9Y3I1	FBXO7	1	0	0	1	1	0	0	0
Q9NTM9	CUTC	1	0	0	1	0	0	0	0
Q9H147	DNTTIP1	1	0	0	1	0	0	0	0
O14562	UBFD1	1	0	0	0	0	0	1	0
P36969	GPX4	1	0	0	0	1	0	0	0
Q14814	MEF2D	1	0	0	0	0	0	1	0
O75477	ERLIN1	1	0	1	0	1	0	0	0
M0QZQ2	MED25	1	0	0	0	0	0	1	0
A0A2R8Y7R8	RNASEH2B	1	0	0	0	0	0	1	0
Q8IXM6	NRM	1	0	0	0	0	0	1	0
Q9NV31	IMP3	1	0	0	0	0	0	1	0
Q13561	DCTN2	1	0	0	0	1	0	0	0
P63096	GNAI1	1	0	0	0	1	0	0	0
Q5T5C7	SARS1	1	0	0	0	1	0	0	1
Q02083	NAAA	1	0	0	0	1	0	0	0
Q15542	TAF5	1	0	0	0	0	0	1	0
A0A075B7B8	IGHV3OR16-12	1	0	0	0	0	0	1	0
H0Y5K5	ERGIC3	1	0	0	1	0	0	0	0
O94927	HAUS5	1	0	0	0	1	0	0	0
O75528	TADA3	1	0	0	0	0	0	1	0
Q14331	FRG1	1	0	0	0	1	0	0	0
Q641Q2	WASHC2A	1	0	0	0	0	0	1	0
Q9BPX5	ARPC5L	1	0	0	0	1	0	0	0
Q9NRX1	PNO1	1	0	0	0	0	0	1	0
Q9NVU7	SDAD1	1	0	0	0	0	0	1	0
Q8N201	INTS1	1	0	0	0	0	0	1	0
Q9BRT2	UQCC2	1	0	0	0	1	0	0	0
Q8NF91	SYNE1	1	0	0	0	1	0	0	0
Q6ZT21	TMPPE	1	0	0	0	1	0	0	0
P18065	IGFBP2	1	0	0	1	0	0	0	0
Q9Y2T2	AP3M1	1	0	0	0	1	0	0	0
E7EUC7	UGP2	1	0	0	1	1	0	0	1
Q9HA77	CARS2	1	0	0	0	1	0	0	0
P62942	FKBP1A	1	0	0	0	0	0	1	0
Q15046	KARS1	1	0	0	0	1	0	0	0
J3KQL8	APOL2	1	0	0	0	1	0	0	0
Q15031	LARS2	1	0	0	0	1	0	1	0
Q9H0S4	DDX47	1	0	0	0	0	0	1	0
Q9NYJ1	COA4	1	0	0	0	1	0	0	0
B8ZZS0	BET1L	1	0	0	0	1	0	0	0
Q96CV9	OPTN	1	0	0	1	1	0	0	1
Q01658	DR1	1	0	0	1	0	0	0	0
P41970	ELK3	1	0	0	0	1	0	0	0
P62875	POLR2L	1	0	1	0	0	0	1	0
O00330	PDHX	1	0	0	0	0	0	1	0
Q9BRX9	WDR83	1	0	0	0	1	0	0	0
P60866	RPS20	1	0	0	0	1	0	0	0
Q5W0V3	FHIP2A	1	0	0	0	1	0	0	0
P18887	XRCC1	1	0	0	0	0	0	1	0
P0DPB6	POLR1D	1	0	0	0	0	0	1	0
Q96JQ2	CLMN	1	0	0	1	0	0	0	0
Q9C0J8	WDR33	1	0	0	0	0	0	1	0
Q13111	CHAF1A	1	0	0	0	0	0	1	0
Q8N9M1	C19orf47	1	0	0	1	1	0	0	1
Q9Y676	MRPS18B	1	0	0	0	0	0	1	0
A0A8V8TQI8	OS9	1	0	0	0	0	0	1	0
Q9H0V9	LMAN2L	1	0	0	0	1	0	0	0
Q96CW5	TUBGCP3	1	0	0	0	1	0	0	0
M0R019	HNRNPM	1	0	0	1	0	0	1	0
A0A494C0A9	CBFB	1	0	0	0	1	0	0	0
Q6P9B9	INTS5	1	0	0	0	0	0	1	0
Q13574	DGKZ	1	0	0	0	1	0	0	0
Q15554	TERF2	1	0	0	0	1	0	0	1
P61962	DCAF7	1	0	0	0	0	0	1	0
K7ELC2	RPS15	1	0	0	0	1	0	0	0
P83436	COG7	1	0	0	0	1	0	0	0
A0A1B0GW05	DPY19L1	1	0	0	0	1	0	0	0
Q15291	RBBP5	1	0	0	0	1	0	0	0
A0A8V8TKY5	NBN	1	0	0	0	0	0	1	0
Q5TEZ5	C6orf163	1	0	0	1	1	0	0	1
Q76L83	ASXL2	1	0	0	1	0	1	0	0
A6NMQ1	POLA1	1	0	0	1	0	0	0	1
P62701	RPS4X	1	0	0	0	1	0	0	0
Q9C0I1	MTMR12	1	0	0	1	1	0	0	1
Q6ZWC4		1	0	0	1	0	1	0	1
Q01081	U2AF1	1	0	0	1	0	0	0	0
Q9BQA9	CYBC1	1	0	0	1	0	0	0	0
P42766	RPL35	1	0	0	0	0	0	0	0
P68032	ACTC1	1	0	0	0	1	0	0	0
A0A3B3IUA2	SNU13	1	0	0	0	0	0	0	0
P41217	CD200	1	0	0	0	0	0	0	0
Q8IUE6	H2AC21	1	0	0	0	0	0	1	0
O60869	EDF1	1	0	0	0	0	0	0	0
P25787	PSMA2	1	0	0	0	1	0	0	0
P62805	H4C1; H4C11; H4C12; H4C13; H4C14; H4C15; H4C16; H4C2; H4C3; H4C4; H4C5; H4C6; H4C8; H4C9	1	0	0	0	0	0	1	0
O95777	LSM8	1	0	0	0	0	0	0	0
O95218	ZRANB2	1	0	0	0	0	0	1	0
H0YKD8	RPL28	1	0	0	0	0	0	0	0
F5H5D3	TUBA1C	1	0	0	1	0	0	0	0
F8W930	IGF2BP2	1	0	0	1	0	1	0	0
P01911	HLA-DRB1	1	0	0	0	1	0	0	0
Q8IY92	SLX4	1	0	0	0	0	0	1	0
P63173	RPL38	1	0	0	0	1	0	0	0
P07305	H1-0	1	0	0	0	0	0	0	0
Q7L5N1	COPS6	1	0	0	1	0	0	0	1
P15531	NME1	1	0	0	0	1	0	0	0
F5H2F4	MTHFD1	1	0	0	0	0	0	0	0
E2QRJ6	POLR2J3	1	0	0	0	0	0	0	0
Q96FJ2	DYNLL2	1	0	0	0	0	0	0	0
Q9BYD2	MRPL9	1	0	0	0	0	0	0	0
P12724	RNASE3	1	0	0	1	0	0	0	0
Q6SPF0	SAMD1	1	0	0	0	0	0	1	0
A0A087WYV9	SYNJ2BP-COX16	1	0	0	0	0	0	0	0
P22087	FBL	1	0	0	0	0	0	0	0
Q9NRQ2	PLSCR4	1	0	0	1	0	1	0	1
Q1KMD3	HNRNPUL2	1	0	0	0	0	0	0	0
Q5VT52	RPRD2	1	0	0	0	0	0	1	0
O75880	SCO1	1	0	0	0	0	0	0	0
P04275	VWF	1	0	0	1	0	1	0	0
Q13148	TARDBP	1	0	0	0	0	0	1	0
Q9Y4W2	LAS1L	1	0	0	0	0	0	1	0
O94925	GLS	1	0	0	0	0	0	0	0
P35606	COPB2	1	0	0	0	1	0	0	0
A0A024R1R8	TMA7B	1	0	0	0	0	0	1	0
Q9Y2R0	COA3	1	0	0	1	0	0	0	0
A0A994J7I5	KHDRBS3	1	0	0	0	0	0	1	0
Q08945	SSRP1	1	0	0	0	0	0	0	0
Q9BZZ5	API5	1	0	0	0	0	0	0	0
P11234	RALB	1	0	0	0	0	0	0	0
P20036	HLA-DPA1	1	0	0	0	0	0	0	0
P17612	PRKACA	1	0	0	0	0	0	0	0
P42285	MTREX	1	0	0	1	0	1	1	0
Q15022	SUZ12	1	0	0	0	0	0	0	0
B7Z4M1	RTN3	1	0	0	0	0	0	0	0
Q07021	C1QBP	1	0	0	0	0	0	0	0
P21589	NT5E	1	0	0	0	0	0	1	0
P62312	LSM6	1	0	0	0	0	0	0	0
P50148	GNAQ	0	0	0	0	1	0	0	0
P04406	GAPDH	1	0	0	0	0	0	0	0
L0R8M2	ZNF83	1	0	0	0	0	0	0	0
P63244	RACK1	0	0	0	0	0	0	0	0
P34096	RNASE4	1	0	0	0	0	0	0	0
H0YKD0	IDH3A	1	0	0	1	0	0	0	0
A0A1W2PPZ5	TCEA1	1	0	0	0	0	0	1	0
A0A5F9ZHN9	ALDH3A2	0	0	0	1	0	0	0	0
P08579	SNRPB2	0	0	0	1	0	0	0	0
O15212	PFDN6	0	0	0	0	0	0	0	0
P84090	ERH	1	0	0	0	0	0	0	0
Q06413	MEF2C	1	0	0	0	0	0	0	0
Q13409	DYNC1I2	0	0	0	0	0	0	0	0
P27216	ANXA13	1	0	0	1	0	0	0	1
P62879	GNB2	1	0	0	0	0	0	0	0
Q02413	DSG1	1	0	0	0	0	0	0	0
O15347	HMGB3	0	0	0	0	0	0	0	0
P49321	NASP	0	0	0	0	0	0	0	0
P09917	ALOX5	0	0	0	0	0	0	0	0
Q8WXD2	SCG3	0	0	0	1	0	1	0	0
Q96PK6	RBM14	0	0	0	1	0	0	0	0
P10412	H1-4	0	0	0	0	0	0	0	0
Q9BQ39	DDX50	0	0	0	0	0	0	0	0
Q8WWC4	MAIP1	0	0	0	0	1	0	0	0
Q99873	PRMT1	0	0	0	0	0	0	0	0
A0AVT1	UBA6	0	0	0	0	0	0	0	0
Q6JBY9	RCSD1	0	0	0	1	0	0	0	0
P30084	ECHS1	0	0	0	0	1	0	0	0
Q07954	LRP1	0	0	0	0	0	0	0	0
Q9H0A0	NAT10	0	0	0	1	0	1	0	0
P01024	C3	0	0	0	0	0	0	0	0
E7ERS3	ZC3H18	0	0	0	1	0	0	0	1
Q12905	ILF2	0	0	0	0	0	0	0	0
Q9H9F9	ACTR5	0	0	0	0	0	0	0	0
Q02978	SLC25A11	0	0	0	0	0	0	0	0
Q15287	RNPS1	0	0	0	0	0	0	1	0
O95926	SYF2	0	0	0	0	0	0	0	0
Q30154	HLA-DRB5	0	0	0	0	0	0	0	0
P04792	HSPB1	0	0	0	1	0	0	0	0
P68400	CSNK2A1	0	0	0	0	0	0	0	0
P61247	RPS3A	0	0	0	0	0	0	0	0
O60506	SYNCRIP	0	0	0	0	0	0	0	0
P62280	RPS11	0	0	0	0	0	0	0	0
E9PB61	ALYREF	0	0	0	0	0	0	0	0
Q9H4G4	GLIPR2	0	0	0	1	0	0	0	0
Q13123	IK	0	0	0	1	0	0	0	0
Q69YN4	VIRMA	0	0	0	0	0	0	0	0
P00558	PGK1	0	0	0	0	0	0	0	0
Q07666	KHDRBS1	0	0	0	0	1	0	0	0
P27635	RPL10	0	0	0	0	0	0	0	0
P01903	HLA-DRA	0	0	0	0	0	0	0	0
Q06323	PSME1	0	0	0	0	0	0	0	0
P62244	RPS15A	0	0	0	0	0	0	0	0
P23396	RPS3	0	0	0	0	0	0	0	0
Q9Y4W6	AFG3L2	0	0	0	0	0	0	0	0
P29966	MARCKS	0	0	0	1	0	0	0	1
Q9Y2X3	NOP58	0	0	0	0	0	0	0	0
P16152	CBR1	0	0	0	0	0	0	0	0
P14678	SNRPB	0	0	0	0	0	0	0	0
O15379	HDAC3	0	0	0	0	0	0	1	0
O75718	CRTAP	0	0	0	0	0	0	0	0
Q9H3N1	TMX1	0	0	0	0	0	0	0	0
P08473	MME	0	0	0	0	0	0	0	0
Q92905	COPS5	0	0	0	0	0	0	0	0
Q93077	H2AC6	0	0	0	0	0	0	1	0
P09669	COX6C	0	0	0	0	0	0	0	0
Q9Y3C6	PPIL1	0	0	0	0	0	0	0	0
Q969G3	SMARCE1	0	0	0	0	0	0	0	0
A0A7P0T871	ACAD9	0	0	0	0	1	0	0	0
Q7RTV0	PHF5A	0	0	0	0	0	0	0	0
A0A2R8YEA7	ACTB	0	0	0	0	0	0	0	0
O75367	MACROH2A1	0	0	1	0	0	0	1	0
Q9UI08	EVL	0	0	0	0	0	0	0	0
Q14103	HNRNPD	0	0	0	0	0	0	0	0
P62266	RPS23	0	0	0	0	0	0	0	0
P12235	SLC25A4	0	0	0	1	0	0	0	0
Q5TH30	NDRG3	0	0	0	0	0	0	0	0
Q9Y6C9	MTCH2	0	0	0	0	0	0	0	0
P09874	PARP1	0	0	0	0	0	0	0	0
A0A8I5KUM4	SPTLC1	0	0	0	0	0	0	0	0
P08567	PLEK	0	0	0	0	0	0	0	0
P07738	BPGM	0	0	0	0	0	0	0	1
A0A8I5KW61		0	0	0	0	1	0	0	0
P56381	ATP5F1E	0	0	1	0	0	0	1	0
P61313	RPL15	0	0	0	0	1	0	0	0
P21796	VDAC1	0	0	1	0	0	0	0	0
P30050	RPL12	0	0	0	1	1	0	0	0
P19338	NCL	0	0	0	0	0	0	0	0
O14497	ARID1A	0	0	0	0	0	0	0	0
Q14008	CKAP5	0	0	0	0	0	0	0	0
O75494	SRSF10	0	0	0	0	1	0	0	1
Q15056	EIF4H	0	0	0	0	0	0	0	0
Q9NX58	LYAR	0	0	0	0	0	0	0	0
P04114		0	0	0	0	0	0	0	0
P50914	RPL14	0	0	0	0	1	0	0	0
U3KQK0	H2BC15	0	0	0	0	0	0	1	0
P48047	ATP5PO	0	0	0	0	0	0	0	0
Q9UKV3	ACIN1	0	0	0	0	0	0	0	0
P52434	POLR2H	0	0	0	0	0	0	0	0
Q08378	GOLGA3	0	0	0	0	0	0	0	0
Q8IWB1	ITPRIP	0	0	0	0	0	0	1	0
Q9Y5B9	SUPT16H	0	0	0	0	0	0	0	0
R4GMX3	COMMD3-BMI1	0	0	0	0	0	0	0	0
A0A7I2V5M7	G3BP1	0	0	0	0	0	0	0	0
P62318	SNRPD3	0	0	0	0	0	0	0	0
F6TER3	LILRB1	0	0	0	0	0	0	0	0
Q969Q0	RPL36AL	0	0	0	1	0	0	0	0
G3V2S9	SLIRP	0	0	0	0	0	0	0	0
Q9P016	THYN1	0	0	0	0	0	0	0	0
A0A1C7CYX9	DPYSL2	0	0	0	0	0	0	0	0
O75323	NIPSNAP2	0	0	0	0	0	0	0	0
Q68CZ6	HAUS3	0	0	0	1	0	0	0	0
P52888	THOP1	0	0	0	0	1	0	0	0
Q8N4T8	CBR4	0	0	0	1	0	0	0	1
F5H578	PRPF40A	0	0	0	0	0	0	0	0
Q9UIG0	BAZ1B	0	0	0	0	0	0	0	0
P10809	HSPD1	0	0	0	0	0	0	0	0
Q13573	SNW1	0	0	1	0	0	0	0	0
O43181	NDUFS4	0	0	0	1	0	1	0	0
H0YNJ6	GMPR2	0	0	0	1	0	1	0	0
Q6DN03	H2BC20P	0	0	0	0	0	0	0	0
P06576	ATP5F1B	0	0	0	0	0	0	0	0
P51991	HNRNPA3	0	0	0	0	0	0	0	0
Q9NV96	TMEM30A	0	0	0	0	0	0	0	0
Q9UDT6	CLIP2	0	0	0	0	0	0	0	0
Q92797	SYMPK	0	0	0	1	0	1	0	0
F8W727	RPL32	0	0	0	0	0	0	0	0
B7Z4C8	RPL31	0	0	0	0	0	0	0	0
P15498	VAV1	0	0	0	0	0	0	1	0
A0A8Q3SHT5	NARS2	0	0	0	0	0	0	0	0
P68366	TUBA4A	0	0	0	0	0	0	0	0
O43583	DENR	0	0	0	0	0	0	0	0
A2BFX2	HLA-DRB1	0	0	0	0	0	0	0	0
O95197	RTN3	0	0	0	0	1	0	0	0
Q10570	CPSF1	0	0	0	0	0	0	0	0
A0A6Q8PH84	RAB7A	0	0	0	0	0	0	0	0
Q96JM3	CHAMP1	0	0	0	0	0	0	0	0
P62888	RPL30	0	0	0	0	0	0	0	0
P37108	SRP14	0	0	0	0	0	0	1	0
P45973	CBX5	0	0	0	0	0	0	0	0
Q01130	SRSF2	0	0	0	1	0	0	0	0
Q9UJ68	MSRA	0	0	0	0	0	0	0	0
Q92544	TM9SF4	0	0	0	0	0	0	1	0
A0A590UK80		0	0	0	0	0	0	0	0
O43684	BUB3	0	0	0	0	0	0	0	0
Q08211	DHX9	0	0	0	0	0	0	0	0
A0A6Q8PH57	KIF2A	0	0	0	1	0	0	0	1
P62913	RPL11	0	0	0	0	0	0	0	0
Q9UDW1	UQCR10	0	0	0	0	1	0	0	0
Q9UFN0	NIPSNAP3A	0	0	1	0	0	0	0	0
P32519	ELF1	0	0	0	0	1	0	0	0
P08621	SNRNP70	0	0	0	0	0	0	0	0
O94888	UBXN7	0	0	0	1	0	0	0	1
Q92922	SMARCC1	0	0	0	0	0	0	1	0
Q9UIJ7	AK3	0	0	0	0	0	0	0	0
O00422	SAP18	0	0	0	1	0	0	0	0
Q9H6R4	NOL6	0	0	0	0	0	0	0	0
Q9H488	POFUT1	0	0	0	0	0	0	0	0
P53999	SUB1	0	0	0	1	0	0	0	0
Q9BPW8	NIPSNAP1	0	0	0	0	0	0	0	0
K7ER00	FARSA	0	0	0	0	0	0	0	0
P17858	PFKL	0	0	0	0	0	0	0	0
P31944	CASP14	0	0	0	0	0	0	0	0
P35443	THBS4	0	0	0	1	0	0	0	1
Q96SB8	SMC6	0	0	0	0	0	0	0	0
A0A994J6W3	SPTAN1	0	0	0	0	0	0	0	0
Q14980	NUMA1	0	0	0	0	0	0	0	0
P17026	ZNF22	0	0	0	0	0	0	0	0
P16402	H1-3	0	0	0	0	0	0	0	0
Q9Y2U8	LEMD3	0	0	0	1	0	1	0	0
C9JSZ1	FUBP1	0	0	0	0	0	0	0	0
P55795	HNRNPH2	0	0	0	0	0	0	1	0
P78316	NOP14	0	0	0	0	0	0	0	0
P14923	JUP	0	0	0	0	0	0	0	0
P62851	RPS25	0	0	0	0	0	0	0	0
H3BPK7	AARS1	0	0	0	0	0	0	0	0
P62241	RPS8	0	0	0	0	0	0	0	0
Q9P0L0	VAPA	0	0	0	0	0	0	0	0
Q3ZCQ8	TIMM50	0	0	0	0	0	0	0	0
P51649	ALDH5A1	0	0	0	0	0	0	0	0
Q15424	SAFB	0	0	0	0	0	0	0	0
P07437	TUBB	0	0	0	0	0	0	0	0
Q16881	TXNRD1	0	0	0	0	0	0	0	0
P42167	TMPO	0	0	0	0	0	0	0	0
P49959	MRE11	0	0	0	0	0	0	0	0
P22695	UQCRC2	0	0	0	0	0	0	0	0
O95251	KAT7	0	0	0	0	0	0	0	0
Q9H7N4	SCAF1	0	0	0	0	0	0	0	0
P11171	EPB41	0	0	0	0	0	0	0	0
A0A2R8YEH1	RHAG	0	0	0	1	0	0	0	1
A0A7I2V370	COMT	0	0	0	0	0	0	0	0
Q8WU39	MZB1	0	0	1	0	0	0	1	0
Q6ZMZ3	SYNE3	0	0	0	0	0	0	0	0
A0A087WT44	HMOX2	0	0	0	0	0	0	0	0
P02730	SLC4A1	0	0	0	0	0	0	0	0
Q13838	DDX39B	0	0	0	0	0	0	0	0
Q71U36	TUBA1A	0	0	0	1	0	0	0	0
A0A494C1K3	GTF2I	0	0	0	0	0	0	0	0
Q9H0L4	CSTF2T	0	0	0	1	0	0	0	0
P10109	FDX1	0	0	0	0	0	0	0	0
O14773	TPP1	0	0	1	0	0	0	0	0
Q9BV79	MECR	0	0	1	0	0	0	1	0
P61956	SUMO2	0	0	0	0	0	0	0	0
Q9Y265	RUVBL1	0	0	0	0	0	0	0	0
A0A994J4I1	HEPACAM	0	0	0	1	0	1	0	0
O75874	IDH1	0	0	0	1	0	0	0	0
Q96EV2	RBM33	0	0	0	0	0	0	1	0
P45880	VDAC2	0	0	0	0	0	0	0	0
P68431	H3C1; H3C10; H3C11; H3C12; H3C2; H3C3; H3C4; H3C6; H3C7; H3C8	0	0	0	0	0	0	0	0
Q13200	PSMD2	0	0	1	0	0	0	0	0
O60613	SELENOF	0	0	0	0	0	0	0	0
Q16576	RBBP7	0	0	0	0	0	0	0	0
P50416	CPT1A	0	0	0	0	0	0	0	0
Q12846	STX4	0	0	1	0	0	0	0	0
P30049	ATP5F1D	0	0	0	0	0	0	0	0
A0A994J7V4	SRRM1	0	0	0	0	0	0	0	0
Q99623	PHB2	0	0	0	0	0	0	0	0
P62072	TIMM10	0	0	0	0	0	0	0	0
Q04760	GLO1	0	0	0	0	0	0	0	0
Q9Y5S9	RBM8A	0	0	0	0	0	0	0	0
P08238	HSP90AB1	0	0	0	1	0	0	0	0
P16401	H1-5	0	0	0	0	0	0	1	0
H0Y2M6	CLCN7	0	0	0	0	0	0	0	0
A0A494C028	DEK	0	0	0	0	0	0	0	0
Q03188	CENPC	0	0	0	1	0	0	0	0
P09543	CNP	0	0	0	0	0	0	0	0
P09429	HMGB1	0	0	0	0	0	0	0	0
A0A7I2V4I5	ZC3H13	0	0	0	0	0	0	1	0
P16150	SPN	0	0	0	0	0	0	0	0
Q9UKM9	RALY	0	0	0	0	0	0	0	0
Q15758	SLC1A5	0	0	0	0	0	0	0	0
Q9Y3Y2	CHTOP	0	0	0	0	0	0	0	0
Q9UQ35	SRRM2	0	0	0	0	0	0	0	0
O43395	PRPF3	0	0	0	0	0	0	0	0
P35268	RPL22	0	0	0	0	0	0	0	0
Q9P258	RCC2	0	0	0	0	0	0	0	0
P46781	RPS9	0	0	0	0	1	0	0	0
O43464	HTRA2	0	0	0	0	0	0	0	0
Q8TEM1	NUP210	0	0	0	0	0	0	0	0
P14209	CD99	0	0	0	0	0	0	0	0
Q16099	GRIK4	0	0	0	1	0	0	0	1
Q9UBW7	ZMYM2	0	0	0	0	0	0	1	0
D6REX3	SEC31A	0	0	0	0	0	0	0	0
H3BNX8	COX5A	0	0	1	0	0	0	0	0
Q99549	MPHOSPH8	0	0	0	0	0	0	0	0
Q9UQR0	SCML2	0	0	0	0	0	0	0	0
Q01082	SPTBN1	0	0	0	0	0	0	0	0
P31942	HNRNPH3	0	0	0	0	0	0	1	0
Q9Y2W2	WBP11	0	0	0	1	0	0	0	0
O43242	PSMD3	0	0	0	0	0	0	0	0
P48735	IDH2	0	0	0	0	0	0	0	0
P20700	LMNB1	0	0	0	0	0	0	0	0
P52565	ARHGDIA	0	0	0	0	0	0	0	0
Q9P035	HACD3	0	0	0	0	0	0	0	0
P10644	PRKAR1A	0	0	0	0	0	0	0	0
Q15459	SF3A1	0	0	0	0	0	0	0	0
A0A994J6A8	DPF2	0	0	0	0	0	0	1	0
Q9BUJ2	HNRNPUL1	0	0	0	0	0	0	0	0
P50213	IDH3A	0	0	0	0	0	0	0	0
A0A994J846	SYPL1	0	0	0	0	0	0	0	0
B0QZ18	CPNE1	0	0	0	0	0	0	0	0
Q9NWW5	CLN6	0	0	0	0	0	0	0	0
O00483	NDUFA4	0	0	0	0	0	0	1	0
P18754	RCC1	0	0	0	0	0	0	0	0
A0A994J4R3	H1-10	0	0	0	0	0	0	0	0
Q9Y2W1	THRAP3	0	0	0	0	0	0	0	0
G8JLA2	MYL6	0	0	0	0	0	0	0	0
Q6UXH1	CRELD2	0	0	0	0	0	0	0	1
Q15363	TMED2	0	0	0	0	0	0	0	0
Q6DD87	ZNF787	0	0	0	0	0	0	0	0
O75915	ARL6IP5	0	0	0	0	0	0	0	0
O43390	HNRNPR	0	0	0	0	0	0	0	0
Q8N4C6	NIN	0	0	0	0	0	0	0	0
Q96NA2	RILP	0	0	0	1	0	0	0	1
P30626	SRI	0	0	0	0	0	0	0	0
Q9H9B4	SFXN1	0	0	0	0	0	0	0	0
A0A8I5KT93	SETDB1	0	0	0	0	0	0	0	0
P17987	TCP1	0	0	0	0	0	0	0	0
Q9BV40	VAMP8	0	0	0	0	0	0	0	0
O60287	URB1	0	0	0	0	0	0	0	0
P09651	HNRNPA1	0	0	0	0	0	0	0	0
Q12872	SFSWAP	0	0	0	0	0	0	1	0
B0I1T2	MYO1G	0	0	0	0	0	0	0	0
P49711	CTCF	0	0	0	0	0	0	0	0
A0A7P0T824	VRK1	0	0	0	0	0	0	0	0
P26583	HMGB2	0	0	0	0	0	0	0	0
P30044	PRDX5	0	0	0	0	0	0	0	0
P18077	RPL35A	0	0	0	0	0	0	0	0
Q8TCS8	PNPT1	0	0	0	0	0	0	0	0
P52272	HNRNPM	0	0	0	0	0	0	0	0
P30876	POLR2B	0	0	0	0	0	0	0	0
O00231	PSMD11	0	0	0	0	0	0	0	0
Q6FI13	H2AC18; H2AC19	0	0	0	0	0	0	0	0
Q14677	CLINT1	0	0	0	0	0	0	0	0
A0A7P0T9U7	SF1	0	0	0	0	0	0	0	0
Q13151	HNRNPA0	0	0	0	0	0	0	0	0
P21281	ATP6V1B2	0	0	0	0	0	0	0	0
P12956	XRCC6	0	0	0	0	0	0	0	0
P67812	SEC11A	0	0	0	0	0	0	0	0
Q16543	CDC37	0	0	0	0	0	0	0	0
P40227	CCT6A	0	0	0	0	0	0	0	0
Q9NQC3	RTN4	0	0	0	0	0	0	0	0
O43852	CALU	0	0	0	0	1	0	0	0
P14174	MIF	0	0	0	0	0	0	0	0
P16104	H2AX	0	0	0	0	0	0	0	0
Q9NZ01	TECR	0	0	0	0	0	0	0	0
F6VRR5	POLDIP3	0	0	0	0	0	0	0	0
O75937	DNAJC8	0	0	0	0	0	0	0	0
A0A8V8TND4	CAMK2D	0	0	0	0	0	0	0	0
Q9HB58	SP110	0	0	0	0	0	0	1	0
Q9NWH9	SLTM	0	0	0	1	0	1	0	0
Q9Y3B3	TMED7	0	0	0	0	0	0	0	0
H0Y8C2	RPL22L1	0	0	0	0	0	0	0	0
Q9H1E5	TMX4	0	0	0	0	0	0	0	0
P49368	CCT3	0	0	0	0	0	0	0	0
Q08170	SRSF4	0	0	0	1	0	1	1	0
Q92665	MRPS31	0	0	0	0	0	0	0	0
A0A0A0MRR7	SNRPC	0	0	0	0	0	0	0	0
H0YAH3	GALNT7	0	0	0	0	0	0	0	0
E9PK25	CFL1	0	0	0	0	0	0	0	0
P12829	MYL4	0	0	0	0	0	0	0	0
Q9H7Z7	PTGES2	0	0	0	0	0	0	0	0
Q9Y2K7	KDM2A	0	0	0	0	0	0	0	0
P38159	RBMX	0	0	0	0	0	0	0	0
Q9NTJ3	SMC4	0	0	0	0	0	0	0	0
P17028	ZNF24	0	0	0	1	0	1	1	0
Q9UI12	ATP6V1H	0	0	0	0	0	0	0	0
A0A7I2V327	NDUFA10	0	0	0	0	0	0	0	0
Q5VTR2	RNF20	0	0	0	0	0	0	0	0
Q92925	SMARCD2	0	0	0	0	0	0	0	0
Q15006	EMC2	0	0	0	0	0	0	0	0
A0A804HJK8	ETFDH	0	0	0	0	0	0	0	0
P49458	SRP9	0	0	0	0	0	0	0	0
P52597	HNRNPF	0	0	0	0	0	0	0	0
Q9NRX2	MRPL17	0	0	0	0	0	0	0	0
P32969	RPL9; RPL9P7; RPL9P8; RPL9P9	0	0	0	0	0	0	0	0
X6R4W8	ZNF207	0	0	0	0	0	0	0	0
P21912	SDHB	0	0	0	0	0	0	0	0
A0A0C4DG89	DDX46	0	0	0	0	0	0	0	0
P41091	EIF2S3	0	0	0	0	0	0	0	0
A0A0B4J2D5	GATD3B	0	0	0	0	0	0	0	0
Q12906	ILF3	0	0	0	0	0	0	0	0
A0A0C4DGQ5	CAPNS1	0	0	0	0	1	0	0	0
Q9Y5Q0	FADS3	0	0	0	0	0	0	0	0
P42166	TMPO	0	0	0	0	0	0	0	0
P39687	ANP32A	0	0	0	0	0	0	0	0
A0A8Q3WMA7	SFPQ	0	0	0	0	0	0	0	0
Q66K74	MAP1S	0	0	0	0	0	0	0	0
O75396	SEC22B	0	0	0	0	0	0	0	0
Q96A33	CCDC47	0	0	0	0	0	0	0	0
Q8N163	CCAR2	0	0	0	0	0	0	0	0
Q5JXI8	FHL1	0	0	0	1	0	0	0	1
P17174	GOT1	0	0	0	0	0	0	0	0
P29590	PML	0	0	0	0	0	0	0	0
A0A8V8TRH9	PPP1CB	0	0	0	0	0	0	0	0
Q9H3K2	GHITM	0	0	0	0	0	0	0	0
Q9Y3U8	RPL36	0	0	0	1	0	1	0	0
Q32P28	P3H1	0	0	0	0	0	0	0	0
Q9HC52	CBX8	0	0	0	0	0	0	1	0
Q9HBD4	SMARCA4	0	0	0	0	0	0	0	0
B0YIW2	APOC3	0	0	0	0	0	0	0	0
O43809	NUDT21	0	0	0	0	0	0	0	0
A0A0A0MRM9	NOLC1	0	0	0	0	0	0	1	0
P11387	TOP1	0	0	0	0	0	0	0	0
A2A274	ACO2	0	0	0	0	0	0	0	0
Q92499	DDX1	0	0	0	0	0	0	0	0
P14770	GP9	0	0	0	0	0	0	0	0
Q8WUA2	PPIL4	0	0	0	0	0	0	0	0
P05141	SLC25A5	0	0	0	0	0	0	0	0
P05455	SSB	0	0	0	0	0	0	0	0
A0A7I2V5Q7	BCL2	0	0	0	0	0	0	0	0
P36542	ATP5F1C	0	0	0	0	0	0	0	0
Q96HY6	DDRGK1	0	0	1	0	0	0	0	0
P49790	NUP153	0	0	0	0	0	0	0	0
P36776	LONP1	0	0	0	0	0	0	0	0
P62906	RPL10A	0	0	0	0	0	0	0	0
A0A8I5KXY7	GK	0	0	0	0	0	0	1	0
Q9BTC0	DIDO1	0	0	0	0	0	0	0	0
P06213	INSR	0	0	0	0	0	0	0	0
Q9Y6I3	EPN1	0	0	1	0	0	0	0	0
Q01844	EWSR1	0	0	0	0	0	0	0	0
P05114	HMGN1	0	0	0	1	0	0	0	0
O76094	SRP72	0	0	0	0	0	0	1	0
Q9H9B1	EHMT1	0	0	0	0	0	0	0	0
Q9ULX6	AKAP8L	0	0	0	0	0	0	0	0
Q8WXF1	PSPC1	0	0	0	0	0	0	0	0
O94906	PRPF6	0	0	0	0	0	0	0	0
P11766	ADH5	0	0	0	1	0	0	0	1
Q9HCK8	CHD8	0	0	0	0	0	0	0	0
Q9UHN1	POLG2	0	0	0	0	0	0	0	0
P14866	HNRNPL	0	0	0	0	0	0	0	0
O75369	FLNB	0	0	0	0	0	0	0	0
P04921	GYPC	0	0	0	0	0	0	0	0
A0A7I2YQG7	NDUFS2	0	0	0	0	0	0	0	0
A0A7P0T8N8	TCERG1	0	0	0	0	0	0	0	0
O75909	CCNK	0	0	0	0	1	0	0	1
Q12907	LMAN2	0	0	0	0	0	0	0	0
P26641	EEF1G	0	0	0	0	0	0	0	0
Q5T4S7	UBR4	0	0	0	0	0	0	0	0
P14868	DARS1	0	0	0	0	0	0	0	0
P84103	SRSF3	0	0	0	0	0	0	0	0
Q9BUP3	HTATIP2	0	0	0	0	0	0	1	0
B4DUQ1	HNRNPK	0	0	0	0	0	0	0	0
Q14739	LBR	0	0	0	0	0	0	0	0
K7EM85	ARHGAP45	0	0	0	0	0	0	1	0
Q9Y6K1	DNMT3A	0	0	0	0	0	0	0	0
Q9Y2B0	CNPY2	0	0	0	0	0	0	0	0
A0A804HIC2	TAF1	0	0	0	1	0	0	0	1
Q8WUD1	RAB2B	0	0	0	0	0	0	0	0
M0R0R2	RPS5	0	0	0	0	0	0	0	0
P35232	PHB1	0	0	0	0	0	0	0	0
Q9UJS0	SLC25A13	0	0	0	0	0	0	0	0
Q01105	SET	0	0	0	0	0	0	0	0
Q15545	TAF7	0	0	0	0	0	0	0	0
K7EQD6	NSF	0	0	0	0	0	0	0	0
A0A8V8TM04	FLI1	0	0	0	0	0	0	0	0
Q8TCJ2	STT3B	0	0	0	0	0	0	0	0
Q7Z6E9	RBBP6	0	0	0	1	0	1	0	0
P57772	EEFSEC	0	0	0	0	0	0	0	0
Q6NUK1	SLC25A24	0	0	0	0	0	0	0	0
Q9UQR1	ZNF148	0	0	0	0	0	0	1	0
A0A494C0X0	TBCB	0	0	0	0	0	0	0	0
Q8N335	GPD1L	0	0	0	0	0	0	1	0
O43396	TXNL1	0	0	0	1	0	1	0	1
P12270	TPR	0	0	0	0	0	0	0	0
P48634	PRRC2A	0	0	0	0	0	0	0	0
P07910	HNRNPC	0	0	0	0	0	0	0	0
P42765	ACAA2	0	0	0	0	0	0	0	0
P52948	NUP98	0	0	0	0	0	0	0	0
Q96HE7	ERO1A	0	0	0	0	0	0	0	0
P61586	RHOA	0	0	0	0	0	0	0	0
J3KN66	TOR1AIP1	0	0	0	0	0	0	0	0
Q15631	TSN	0	0	0	0	0	0	0	0
O75151	PHF2	0	0	0	0	0	0	0	0
O15042	U2SURP	0	0	0	0	0	0	0	0
A0A087X0H9	RBM26	0	0	0	0	0	0	0	0
Q9Y3C4	TPRKB	0	0	0	0	0	0	1	0
Q14566	MCM6	0	0	0	0	0	0	0	0
P49750	YLPM1	0	0	0	0	0	0	0	0
Q6IQ49	SDE2	0	0	0	0	0	0	1	0
H3BVG0	NUP93	0	0	0	0	0	0	0	0
P04350	TUBB4A	0	0	0	0	0	0	0	0
P39019	RPS19	0	0	0	0	0	0	0	0
A0A0A0MTC1	RNF213	0	0	0	0	0	0	0	0
P25705	ATP5F1A	0	0	0	0	0	0	0	0
Q8IU81	IRF2BP1	0	0	0	1	0	1	0	0
Q02548	PAX5	0	0	0	0	0	0	0	0
Q13724	MOGS	0	0	0	0	0	0	0	0
P04899	GNAI2	0	0	0	0	0	0	0	0
O14949	UQCRQ	0	0	0	0	0	0	0	0
Q5JRA6	MIA3	0	0	0	0	0	0	0	0
O15446	POLR1G	0	0	0	0	0	0	0	0
Q969V5	MUL1	0	0	0	0	0	0	1	0
P11308	ERG	0	0	0	0	0	0	0	0
P20273	CD22	0	0	0	0	0	0	0	0
A0A804HJE2	ZNF384	0	0	0	1	0	1	1	0
P83731	RPL24	0	0	0	0	0	0	0	0
A0A0J9YXC7	LIMS3	0	0	0	0	0	0	0	0
Q00839	HNRNPU	0	0	0	0	0	0	0	0
P54920	NAPA	0	0	0	0	0	0	0	0
H0YHG0		0	0	0	0	0	0	0	0
A0A7I2YQG2	RPL19	0	0	0	0	0	0	0	0
Q92820	GGH	0	0	0	0	0	0	0	0
M0R0C6	KHSRP	0	0	0	0	0	0	0	0
P61106	RAB14	0	0	0	0	0	0	0	0
A0A994J7C7	SIN3A	0	0	0	0	0	0	0	0
Q96I99	SUCLG2	0	0	0	0	0	0	0	0
A0A7I2V535	NONO	0	0	0	0	0	0	0	0
Q99442	SEC62	0	0	0	0	0	0	0	0
P10515	DLAT	0	0	0	0	0	0	0	0
A0A8V8TP51	PTPRJ	0	0	0	0	1	0	0	0
A0A8J9BZL8	GOLGA2	0	0	0	0	0	0	0	0
P04181	OAT	0	0	0	0	1	0	0	1
P04843	RPN1	0	0	0	0	0	0	0	0
Q9UGP8	SEC63	0	0	0	0	0	0	0	0
Q13263	TRIM28	0	0	0	0	0	0	0	0
A6NHB5	ZMYM3	0	0	0	0	0	0	0	0
Q01469	FABP5	0	0	1	0	0	0	0	0
P53007	SLC25A1	0	0	0	1	0	0	0	1
K4DIA4	IRF2	0	0	0	0	0	0	0	0
A0A140T9L8	MPIG6B	0	0	0	0	0	0	0	0
Q9NTI5	PDS5B	0	0	0	0	0	0	0	0
O75390	CS	0	0	0	0	0	0	0	0
P49821	NDUFV1	0	0	0	0	0	0	0	0
P11717	IGF2R	0	0	0	0	0	0	0	0
Q16666	IFI16	0	0	0	0	0	0	0	0
Q8WUM0	NUP133	0	0	0	0	0	0	0	0
P02042	HBD	0	0	0	0	0	0	0	0
P68104	EEF1A1	0	0	0	0	0	0	0	0
P54098	POLG	0	0	0	0	0	0	1	0
Q9Y3Q8	TSC22D4	0	0	0	0	0	0	1	0
A0A0U1RRM4	PTBP1	0	0	0	1	0	0	0	0
Q9BVC6	TMEM109	0	0	0	0	0	0	0	0
A0A8V8TM48	RHOT2	0	0	0	0	0	0	0	0
Q5TB53	TM9SF3	0	0	0	0	0	0	0	0
G8JLB6	HNRNPH1	0	0	0	0	0	0	0	0
A0A8V8TNX9	PKM	0	0	0	0	0	0	0	0
P62316	SNRPD2	0	0	0	0	0	0	0	0
M0QXF9	BCAT2	0	0	0	0	0	0	0	0
P48643	CCT5	0	0	0	0	0	0	0	0
A0A087WTW0	UHRF1	0	0	0	0	0	0	0	0
A0A8V8TMZ5	SEC61A1	0	0	0	0	0	0	0	0
O43615	TIMM44	0	0	0	0	0	0	0	0
Q5JPT2	SH3KBP1	0	0	0	0	0	0	0	0
P46109	CRKL	0	0	0	0	0	0	0	0
P61604	HSPE1	0	0	0	0	0	0	0	0
P06746	POLB	0	0	0	0	0	0	0	0
Q96CS3	FAF2	0	0	0	0	0	0	0	0
P48507	GCLM	0	0	0	0	1	0	0	0
Q15836	VAMP3	0	0	0	0	0	0	0	0
P13747	HLA-E	0	0	0	0	0	0	1	0
Q13885	TUBB2A	0	0	0	0	0	0	0	0
Q13428	TCOF1	0	0	0	0	0	0	0	0
Q92614	MYO18A	0	0	0	0	0	0	0	0
P27487	DPP4	0	0	0	1	0	1	0	1
Q5JPU2	PDHA1	0	0	0	0	0	0	0	0
Q15907	RAB11B	0	0	0	0	0	0	0	0
P0C0S5	H2AZ1	0	0	0	0	0	0	0	0
P39748	FEN1	0	0	0	0	0	0	0	0
P41250	GARS1	0	0	0	0	0	0	0	0
Q8N8J7	FAM241A	0	0	0	0	0	0	0	0
P11142	HSPA8	0	0	0	0	0	0	0	0
O94826	TOMM70	0	0	0	0	0	0	0	0
P16109		0	0	0	0	0	0	0	0
Q8NBJ5	COLGALT1	0	0	0	0	0	0	0	0
Q7Z4V5	HDGFL2	0	0	0	1	0	0	0	0
P49189	ALDH9A1	0	0	0	0	0	0	0	0
O43818	RRP9	0	0	0	0	0	0	0	0
P49411	TUFM	0	0	0	0	0	0	0	0
P04233	CD74	0	0	0	0	0	0	0	0
Q8WVM7	STAG1	0	0	0	0	0	0	1	0
A0A140T9T7	TAP1	0	0	0	0	0	0	0	0
K7ELL7	PRKCSH	0	0	0	0	0	0	0	0
O14979	HNRNPDL	0	0	0	0	0	0	0	0
Q14676	MDC1	0	0	0	0	0	0	0	0
Q9Y383	LUC7L2	0	0	0	1	0	0	0	0
A0A1B0GVH5	FTO	0	0	0	0	0	0	0	0
O14657	TOR1B	0	0	0	1	0	1	0	0
Q8IX12	CCAR1	0	0	0	0	0	0	0	0
Q9Y5Q8	GTF3C5	0	0	0	0	0	0	0	0
P16157	ANK1	0	0	0	0	0	0	0	0
P43304	GPD2	0	0	0	0	0	0	0	0
P09110	ACAA1	0	0	0	0	0	0	0	0
O43290	SART1	0	0	0	0	0	0	0	0
P50453	SERPINB9	0	0	0	0	0	0	0	0
Q86TM6	SYVN1	0	0	0	0	0	0	0	0
P09012	SNRPA	0	0	0	0	0	0	0	0
A0A494C1N0	FKBP2	0	0	0	0	0	0	0	0
Q13435	SF3B2	0	0	0	0	0	0	0	1
Q8WWY3	PRPF31	0	0	0	0	0	0	0	0
P42677	RPS27	0	0	0	0	0	0	0	0
P13073	COX4I1	0	0	0	0	0	0	0	0
P49748	ACADVL	0	0	0	0	0	0	0	0
Q9Y450	HBS1L	0	0	0	1	0	0	0	1
A8MXP9	MATR3	0	0	0	0	0	0	0	0
Q9UBN7	HDAC6	0	0	0	0	0	0	0	0
D6RH30	NFKB1	0	0	0	0	0	0	0	0
P29401	TKT	0	0	0	0	0	0	0	0
A0A804HKI2	LRPPRC	0	0	0	0	0	0	0	0
Q13201	MMRN1	0	0	0	0	0	0	0	0
P55145	MANF	0	0	0	0	0	0	0	0
Q13427	PPIG	0	0	0	0	0	0	0	0
P07737	PFN1	0	0	1	0	0	0	0	0
O00273	DFFA	0	0	1	0	0	0	0	0
Q7Z3D6	DGLUCY	0	0	0	0	0	0	0	0
A0A0G2JJQ8	HLA-DRB4	0	0	0	0	0	0	0	0
P30048	PRDX3	0	0	0	0	0	0	0	0
K7EIK6	ZNF285	0	0	0	0	0	0	1	0
O00567	NOP56	0	0	0	0	0	0	0	0
Q92769	HDAC2	0	0	0	0	0	0	0	0
Q86SX6	GLRX5	0	0	0	0	0	0	0	0
Q9BSW2	CRACR2A	0	0	0	0	0	0	0	0
Q02880	TOP2B	0	0	0	0	0	0	0	0
Q96G03	PGM2	0	0	0	0	0	0	0	0
J3KN36	NOMO3	0	0	0	0	0	0	0	0
O75131	CPNE3	0	0	0	0	0	0	0	0
Q00688	FKBP3	0	0	0	0	0	0	0	0
A0A7I2V5D0	DNMT1	0	0	0	0	0	0	0	0
J3QQ67	RPL18	0	0	0	0	1	0	0	0
P50402	EMD	0	0	0	0	0	0	0	0
B7Z2R2	UQCRB	0	0	0	0	0	0	0	0
Q06265	EXOSC9	0	0	0	0	0	0	0	0
P08236	GUSB	0	0	0	0	0	0	0	0
Q04837	SSBP1	0	0	0	0	0	0	0	0
J3KQE5	RAN	0	0	0	0	0	0	0	0
P00450	CP	0	0	0	0	0	0	0	0
P07766	CD3E	0	0	0	0	0	0	0	0
Q9BZL6	PRKD2	0	0	0	0	0	0	0	0
P50502	ST13	0	0	0	0	0	0	0	0
P36957	DLST	0	0	0	0	0	0	0	0
Q14498	RBM39	0	0	0	0	0	0	0	0
P30041	PRDX6	0	0	0	0	0	0	0	0
P22626	HNRNPA2B1	0	0	0	0	0	0	0	0
Q9UJU2	LEF1	0	0	1	0	0	0	0	0
P53621	COPA	0	0	0	0	0	0	0	0
Q14194	CRMP1	0	0	0	0	0	0	0	0
A0A7P0Z494	DBT	0	0	0	0	0	0	0	0
P39656	DDOST	0	0	0	0	1	0	0	0
O96028	NSD2	0	0	0	0	0	0	0	0
Q15652	JMJD1C	0	0	0	0	0	0	0	0
Q8NBX0	SCCPDH	0	0	0	0	0	0	0	0
A0A8I5KT88	PDIA3	0	0	0	0	0	0	0	0
P25786	PSMA1	0	0	0	0	0	0	0	0
Q8NEW0	SLC30A7	0	0	0	0	0	0	0	0
Q92626	PXDN	0	0	0	0	0	0	0	0
H0UI06	COX7A2	0	0	0	0	0	0	0	0
Q9NYL9	TMOD3	0	0	0	0	0	0	1	0
Q9NRR5	UBQLN4	0	0	0	0	0	0	0	0
Q13769	THOC5	0	0	0	1	0	0	0	0
P33176	KIF5B	0	0	0	0	0	0	0	0
Q06587	RING1	0	0	0	0	0	0	0	0
Q5SS57	HLA-B	0	0	0	0	0	0	0	0
P28331	NDUFS1	0	0	0	0	0	0	0	0
A0A7P0TAT8	HSP90B1	0	0	0	0	0	0	0	0
Q7Z7H8	MRPL10	0	0	0	0	0	0	1	0
A0A804HL01	ADD1	0	0	0	0	0	0	0	0
P49593	PPM1F	0	0	0	0	0	0	0	0
A4D1P6	WDR91	0	0	0	0	0	0	0	0
Q8N9R8	SCAI	0	0	0	1	0	1	0	1
P08754	GNAI3	0	0	0	0	0	0	0	0
Q15651	HMGN3	0	0	0	0	0	0	0	1
P19388	POLR2E	0	0	0	0	0	0	0	0
O15126	SCAMP1	0	0	0	0	0	0	0	0
Q6YN16	HSDL2	0	0	0	0	0	0	0	0
A0A0C4DFZ2	ARSA	0	0	0	0	0	0	0	0
Q9Y287	ITM2B	0	0	1	0	0	0	0	0
P62873	GNB1	0	0	0	0	0	0	0	0
Q8WU90	ZC3H15	0	0	0	1	0	0	0	1
Q9NVP1	DDX18	0	0	0	0	0	0	0	0
P04440	HLA-DPB1	0	0	0	0	0	0	0	0
O60832	DKC1	0	0	0	0	0	0	0	0
P13639	EEF2	0	0	0	0	0	0	0	0
Q9UMS4	PRPF19	0	0	0	0	0	0	0	0
O95674	CDS2	0	0	0	0	0	0	0	0
Q9NPH3	IL1RAP	0	0	0	0	0	0	0	0
O15047	SETD1A	0	0	0	0	0	0	0	0
P11388	TOP2A	0	0	0	0	0	0	0	0
P21127	CDK11B	0	0	0	0	0	0	1	0
Q9UPT5	EXOC7	0	0	0	1	0	0	0	1
A0A0C4DFM2	ZNF574	0	0	0	0	0	0	1	0
P08574	CYC1	0	0	0	0	0	0	0	0
P49755	TMED10	0	0	0	0	1	0	0	0
Q969X5	ERGIC1	0	0	0	0	0	0	0	0
P37837	TALDO1	0	0	0	0	0	0	0	0
P26368	U2AF2	0	0	0	0	0	0	0	0
P46821	MAP1B	0	0	0	1	0	0	0	1
P82650	MRPS22	0	0	0	0	0	0	0	0
P49903	SEPHS1	0	0	0	0	0	0	0	0
P47755	CAPZA2	0	0	0	0	0	0	0	0
Q9BSF4	TIMM29	0	0	0	0	1	0	0	1
P46063	RECQL	0	0	0	0	0	0	0	0
P49756	RBM25	0	0	0	0	0	0	0	0
P62277	RPS13	0	0	0	0	0	0	0	0
P11166	SLC2A1	0	0	0	0	0	0	0	0
P60604	UBE2G2	0	0	0	0	0	0	1	0
P63104	YWHAZ	0	0	0	0	0	0	0	0
P10606	COX5B	0	0	0	0	0	0	0	0
P20618	PSMB1	0	0	0	0	0	0	0	0
Q96LW7	CARD19	0	0	0	0	0	0	0	0
Q9BXP5	SRRT	0	0	0	0	0	0	0	1
Q9NZI8	IGF2BP1	0	0	0	0	0	0	0	0
Q92556	ELMO1	0	0	0	0	0	0	0	0
H0YFD6	HADHA	0	0	0	0	0	0	0	0
Q93084	ATP2A3	0	0	0	0	0	0	0	0
Q7Z7K0	CMC1	0	0	0	0	0	0	0	0
Q9UHD8	SEPTIN9	0	0	0	0	0	0	0	0
P49792	RANBP2	0	0	0	0	0	0	0	0
A0A0G2JN29	NOMO1	0	0	0	0	0	0	0	0
Q5T4U5	ACADM	0	0	0	0	0	0	0	0
Q5SSJ5	HP1BP3	0	0	0	0	0	0	0	0
P40926	MDH2	0	0	0	0	0	0	0	0
P02749	APOH	0	0	0	0	0	0	0	0
Q92917	GPKOW	0	0	0	0	0	0	0	0
Q9BVL2	NUP58	0	0	0	0	0	0	0	0
Q9NVH1	DNAJC11	0	0	0	0	0	0	0	0
Q14527	HLTF	0	0	0	0	0	0	0	0
U3KQ56	GRHPR	0	0	0	0	0	0	1	0
Q9NR28	DIABLO	0	0	0	0	0	0	0	0
K7EJJ5	CLTC	0	0	0	0	0	0	0	0
E7EVA0	MAP4	0	0	0	0	0	0	0	0
A0A494C1V2	ZNF891	0	0	0	0	0	0	0	0
J3QRS3	MYL12A	0	0	0	0	0	0	0	0
Q9UL26	RAB22A	0	0	0	0	0	0	1	0
P60174	TPI1	0	0	0	0	0	0	0	0
Q13451	FKBP5	0	0	0	0	0	0	0	0
Q6P2Q9	PRPF8	0	0	0	0	0	0	0	0
J3QQK4	BPTF	0	0	0	0	0	0	0	0
P32119	PRDX2	0	0	0	0	0	0	0	0
Q01518	CAP1	0	0	0	1	0	0	0	0
Q13523	PRPF4B	0	0	0	0	1	0	0	0
O75821	EIF3G	0	0	0	0	0	0	0	0
P62081	RPS7	0	0	0	0	0	0	0	0
O75947	ATP5PD	0	0	0	0	0	0	0	0
A0A0D9SF53	DDX3X	0	0	0	0	0	0	0	0
P18085	ARF4	0	0	0	1	0	0	0	1
Q9P2K3	RCOR3	0	0	0	0	0	0	0	0
Q14257	RCN2	0	0	0	0	0	0	0	0
Q9Y305	ACOT9	0	0	0	0	0	0	1	0
P98179	RBM3	0	0	0	0	0	0	0	0
Q96TC7	RMDN3	0	0	0	0	0	0	0	0
P49207	RPL34	0	0	0	0	0	0	0	0
O14980	XPO1	0	0	0	0	0	0	0	0
P00367	GLUD1	0	0	0	0	0	0	0	0
P05387	RPLP2	0	0	0	0	0	0	0	0
Q02539	H1-1	0	0	0	0	0	0	1	0
Q5SRN5	HLA-A	0	0	0	0	0	0	0	0
P52566	ARHGDIB	0	0	0	0	0	0	0	0
Q13243	SRSF5	0	0	0	0	0	0	1	0
Q16629	SRSF7	0	0	0	0	0	0	0	0
P11277	SPTB	0	0	0	0	0	0	0	0
Q14C86	GAPVD1	0	0	0	0	0	0	0	0
A0A8J8YWN6	CYB5R3	0	0	0	0	0	0	0	0
Q9NYB0	TERF2IP	0	0	0	0	0	0	0	0
Q9UH99	SUN2	0	0	0	0	0	0	0	0
A0A0G2JPD3	HLA-A	0	0	0	0	0	0	0	0
P22234	PAICS	0	0	0	0	0	0	0	0
P05023	ATP1A1	0	0	0	0	0	0	0	0
O00629	KPNA4	0	0	0	0	0	0	0	0
E9PF18	HADH	0	0	0	0	0	0	0	0
Q5SNT2	TMEM201	0	0	0	0	0	0	0	0
Q8TAQ2	SMARCC2	0	0	0	0	0	0	0	0
A0A0U5Q247	HLA-DQB1	0	0	0	0	0	0	0	0
Q9NVI7	ATAD3A	0	0	0	0	0	0	0	0
A0A8I5KSY8	CYB5B	0	0	0	0	0	0	0	0
E7EX59	PCCB	0	0	0	0	0	0	0	0
P16671	CD36	0	0	0	1	0	0	0	1
A0A2R8Y6Y7	SUCLA2	0	0	0	0	0	0	0	0
O75152	ZC3H11A	0	0	0	0	0	0	0	0
P50750	CDK9	0	0	0	0	1	0	0	1
P05204	HMGN2	0	0	0	0	0	0	0	0
Q8WUY1	THEM6	0	0	0	0	0	0	0	0
O94919	ENDOD1	0	0	0	0	0	0	0	0
Q96KP4	CNDP2	0	0	0	0	0	0	0	0
Q99729	HNRNPAB	0	0	1	0	0	0	0	0
Q9BSJ8	ESYT1	0	0	0	0	0	0	0	0
Q9BS26	ERP44	0	0	0	0	0	0	0	0
P16383	GCFC2	0	0	0	1	0	0	0	1
P46776	RPL27A	0	0	0	0	0	0	0	0
A0A0A6YYL4	PAM16	0	0	0	0	0	0	0	0
P61026	RAB10	0	0	0	0	0	0	0	0
H3BPE7	FUS	0	0	0	0	0	0	0	0
Q8NC51	SERBP1	0	0	0	0	0	0	0	0
E7EX17	EIF4B	0	0	0	1	0	0	0	0
Q96K76	USP47	0	0	0	0	0	0	0	0
P15311	EZR	0	0	0	0	0	0	0	0
Q9Y696	CLIC4	0	0	0	0	0	0	1	0
Q13011	ECH1	0	0	0	0	0	0	0	0
P62424	RPL7A	0	0	0	0	0	0	0	0
Q9UQE7	SMC3	0	0	0	0	0	0	0	0
Q14152	EIF3A	0	0	0	0	0	0	0	0
A0A7I2YQC0	NPM1	0	0	0	0	0	0	0	0
Q13547	HDAC1	0	0	0	0	0	0	0	0
P62249	RPS16	0	0	0	0	0	0	0	0
P82933	MRPS9	0	0	0	0	0	0	1	0
Q15365	PCBP1	0	0	0	0	0	0	0	0
Q15532	SS18	0	0	0	0	0	0	0	0
Q5JTJ3	COA6	0	0	0	0	0	0	0	0
A0A8V8TN34	SLC44A1	0	0	0	0	0	0	0	0
P30086	PEBP1	0	0	0	0	0	0	0	0
A0A0C4DGG9	CHD4	0	0	0	0	0	0	0	0
Q9UJZ1	STOML2	0	0	0	0	0	0	0	0
P49257	LMAN1	0	0	0	0	0	0	0	0
P62995	TRA2B	0	0	0	0	0	0	0	0
Q53GQ0	HSD17B12	0	0	0	0	0	0	0	0
P07900	HSP90AA1	0	0	0	0	0	0	0	0
Q12849	GRSF1	0	0	0	0	0	0	0	0
P27348	YWHAQ	0	0	0	0	0	0	0	0
P26373	RPL13	0	0	0	0	0	0	0	0
P16403	H1-2	0	0	0	0	0	0	0	0
Q14683	SMC1A	0	0	0	0	0	0	0	0
O14672	ADAM10	0	0	0	0	0	0	0	0
O00194	RAB27B	0	0	0	1	0	0	0	0
O60664	PLIN3	0	0	0	0	0	0	0	0
P38606	ATP6V1A	0	0	0	0	0	0	0	0
Q00765	REEP5	0	0	0	0	0	0	0	0
E9PRY8	EEF1D	0	0	0	0	0	0	0	0
A0A0A6YYG9	ARPC4-TTLL3	0	0	0	0	0	0	0	0
Q06547	GABPB1	0	0	0	0	0	0	0	0
O75533	SF3B1	0	0	0	0	0	0	0	0
Q8N3U4	STAG2	0	0	0	0	0	0	0	0
Q9NW13	RBM28	0	0	0	0	0	0	0	0
Q9NUB1	ACSS1	0	0	0	0	0	0	0	0
J3KTL2	SRSF1	0	0	0	1	0	0	0	0
H3BNC9		0	0	0	0	0	0	0	0
Q15418	RPS6KA1	0	0	0	0	0	0	0	0
A0A7P0T9C4	DYNC1H1	0	0	0	0	0	0	0	0
A0A0C4DFX9	NELFA	0	0	0	0	0	0	0	0
Q9NY12	GAR1	0	0	0	0	0	0	0	0
Q15084	PDIA6	0	0	0	0	0	0	0	0
Q8IZQ5	SELENOH	0	0	0	0	0	0	0	0
O75475	PSIP1	0	0	0	0	0	0	0	0
P30038	ALDH4A1	0	0	0	0	0	0	0	0
Q14141	SEPTIN6	0	0	0	0	0	0	0	0
Q09028	RBBP4	0	0	0	0	0	0	0	0
Q92878	RAD50	0	0	0	0	1	0	0	0
A0A3B3IT92	MCM4	0	0	0	0	0	0	0	0
A0A994J749	IMPDH	0	0	0	1	0	1	0	0
P83916	CBX1	0	0	0	0	0	0	0	0
A0A5F9ZHL1	ACAT1	0	0	0	0	0	0	0	0
A0A5H1ZRQ2	DDX17	0	0	0	0	0	0	0	0
A0A8I5KX04	PCF11	0	0	0	1	0	1	1	0
P27695	APEX1	0	0	0	0	0	0	0	0
Q9NSE4	IARS2	0	0	0	0	0	0	0	0
O14787	TNPO2	0	0	0	1	0	1	0	0
Q15029	EFTUD2	0	0	0	0	0	0	0	0
Q9HD33	MRPL47	0	0	0	0	0	0	0	0
P42126	ECI1	0	0	0	0	0	0	0	0
P25398	RPS12	0	0	0	0	0	0	0	0
Q9Y224	RTRAF	0	0	0	0	0	0	0	0
Q9NYH9	UTP6	0	0	0	0	0	0	0	0
Q99459	CDC5L	0	0	0	0	0	0	0	0
O14561	NDUFAB1	0	0	0	0	0	0	0	0
Q99613	EIF3C	0	0	0	0	0	0	0	0
Q96DZ1	ERLEC1	0	0	0	0	0	0	0	1
P50395	GDI2	0	0	0	0	0	0	0	0
H7C1Z7		0	0	0	0	0	0	0	0
Q9Y4D1	DAAM1	0	0	0	0	0	0	0	0
B7ZM99	MTHFD1L	0	0	0	0	0	0	1	0
Q13029	PRDM2	0	0	0	0	0	0	0	0
J3KQ48	PTRH2	0	0	0	1	0	0	0	1
Q92610	ZNF592	0	0	0	0	0	0	0	0
O94776	MTA2	0	0	0	0	0	0	0	0
O43920	NDUFS5	0	0	0	0	0	0	0	0
A0A804HHR9	KMT2D	0	0	0	0	0	0	0	0
Q9Y3I0	RTCB	0	0	0	0	1	0	0	0
P31040	SDHA	0	0	0	0	0	0	0	0
P24666	ACP1	0	0	1	0	0	0	0	0
P05388	RPLP0	0	0	0	0	0	0	0	0
Q96CM8	ACSF2	0	0	0	0	0	0	0	0
Q00325	SLC25A3	0	0	0	0	0	0	0	0
O96011	PEX11B	0	0	0	0	0	0	0	0
J3KTA4	DDX5	0	0	0	0	0	0	0	0
P00742	F10	0	0	0	0	0	0	0	0
P54819	AK2	0	0	0	0	0	0	0	0
O14618	CCS	0	0	0	0	0	0	0	0
H0Y9Y2	BOD1L1	0	0	0	0	0	0	0	1
Q9BT09	CNPY3	0	0	0	0	0	0	0	0
Q8WVC0	LEO1	0	0	0	0	0	0	0	0
O75934	BCAS2	0	0	0	0	0	0	0	0
B4DUA7	MED29	0	0	0	1	0	0	0	1
Q9UPP1	PHF8	0	0	0	0	0	0	1	0
P13667	PDIA4	0	0	0	0	0	0	0	0
P51858	HDGF	0	0	0	0	0	0	0	0
P55084	HADHB	0	0	0	0	0	0	0	0
Q9NPE3	NOP10	0	0	0	1	0	1	0	0
P00338	LDHA	0	0	0	0	0	0	0	0
Q92947	GCDH	0	0	0	0	1	0	0	0
A0A804HHW6	RMND1	0	0	0	0	0	0	0	0
Q03252	LMNB2	0	0	0	0	0	0	0	0
Q8WV22	NSMCE1	0	0	0	1	0	1	0	0
Q9H307	PNN	0	0	0	0	0	0	0	0
O75081	CBFA2T3	0	0	0	0	0	0	0	0
P00492	HPRT1	0	0	0	0	0	0	0	0
E7EPT4	NDUFV2	0	0	0	0	0	0	0	0
P36578	RPL4	0	0	0	0	0	0	0	0
P20042	EIF2S2	0	0	0	0	0	0	0	0
Q00403	GTF2B	0	0	0	0	0	0	0	0
Q9NUJ1	ABHD10	0	0	0	0	0	0	0	0
P41252	IARS1	0	0	0	0	0	0	0	0
P00505	GOT2	0	0	0	0	0	0	0	0
Q8IWZ8	SUGP1	0	0	0	0	0	0	1	0
Q32MZ4	LRRFIP1	0	0	0	1	0	0	0	1
P50990	CCT8	0	0	0	0	0	0	0	0
P20073	ANXA7	0	0	0	0	0	0	0	0
Q9UQ80	PA2G4	0	0	0	0	0	0	0	0
Q7L0Y3	TRMT10C	0	0	0	0	0	0	0	0
Q15059	BRD3	0	0	0	0	0	0	0	0
Q9NYF8	BCLAF1	0	0	0	1	0	0	0	1
A0A2R8Y6V7	SLC12A1	0	0	0	0	1	0	0	1
P22830	FECH	0	0	0	0	0	0	0	1
P28907	CD38	0	0	0	0	0	0	0	0
P18124	RPL7	0	0	0	0	0	0	0	0
O75531	BANF1	0	0	0	0	0	0	0	0
Q9ULZ3	PYCARD	0	0	0	0	0	0	0	0
P51608	MECP2	0	0	0	0	0	0	0	0
Q9BQ61	TRIR	0	0	0	0	0	0	0	0
Q96KM6	ZNF512B	0	0	0	0	0	0	0	1
O60264	SMARCA5	0	0	0	0	0	0	0	0
O95881	TXNDC12	0	0	0	0	0	0	0	0
P54709	ATP1B3	0	0	0	0	0	0	0	0
O00541	PES1	0	0	0	0	0	0	0	0
P21854	CD72	0	0	0	0	0	0	0	0
P62269	RPS18	0	0	0	0	0	0	0	0
Q99470	SDF2	0	0	0	0	0	0	0	0
P04053	DNTT	0	0	0	0	0	0	0	0
Q14149	MORC3	0	0	0	0	0	0	0	0
P78527	PRKDC	0	0	0	0	0	0	0	0
B5MDU6	LDAH	0	0	0	0	0	0	0	0
Q14181	POLA2	0	0	1	0	0	0	0	0
Q14699	RFTN1	0	0	0	0	0	0	0	0
P09525	ANXA4	0	0	0	0	0	0	0	0
Q96DB5	RMDN1	0	0	0	0	0	0	0	0
Q9HD20	ATP13A1	0	0	0	0	0	0	0	0
Q16769	QPCT	0	0	0	1	0	1	0	0
C9IZQ1	SSR1	0	0	1	0	0	0	0	0
A0A8Q3WKZ1	ADA	0	0	0	0	0	0	1	0
Q9HAV0	GNB4	0	0	0	1	0	1	0	0
Q9Y230	RUVBL2	0	0	0	0	0	0	0	0
P61225	RAP2B	0	0	0	0	0	0	0	0
Q9BWF3	RBM4	0	0	0	0	0	0	0	1
P46060	RANGAP1	0	0	0	0	0	0	0	0
H7C2Q8	EBNA1BP2	0	0	0	0	0	0	0	1
P62304	SNRPE	0	0	0	0	0	0	0	0
A0A024R6I7	SERPINA1	0	0	1	0	0	0	0	0
Q92466	DDB2	0	0	0	0	0	0	0	0
P49406	MRPL19	0	0	1	0	0	0	0	0
A0A1B0GTJ8	ARID1B	0	0	0	0	0	0	0	0
Q16658	FSCN1	0	0	0	1	0	1	0	1
P17096	HMGA1	0	0	0	0	0	0	0	0
P57088	TMEM33	0	0	0	0	0	0	0	0
A0A499FJK2	TGFB1	0	0	0	0	0	0	0	0
D6RFN0	COPS4	0	0	0	0	0	0	0	0
A0A499FHX9	MCM3	0	0	0	0	0	0	0	0
Q99757	TXN2	0	0	0	0	0	0	0	0
F5H5P2		0	0	0	0	0	0	1	0
Q16698	DECR1	0	0	0	0	0	0	0	0
P16949	STMN1	0	0	0	0	0	0	0	0
Q9H4B7	TUBB1	0	0	0	1	0	0	0	0
A0A0G2JLV7	LAIR1	0	0	0	0	0	0	0	0
P39880	CUX1	0	0	0	0	0	0	0	0
P47985	UQCRFS1	0	0	0	0	0	0	0	0
P49916	LIG3	0	0	0	0	0	0	0	0
P02765	AHSG	0	0	0	0	0	0	0	0
A0A8V8TQJ0	MSH6	0	0	0	0	0	0	0	0
Q9Y483	MTF2	0	0	0	0	0	0	0	0
Q29RF7	PDS5A	0	0	0	0	0	0	0	0
P39023	RPL3	0	0	0	0	0	0	0	0
Q9BV38	WDR18	0	0	0	0	0	0	0	0
O95602	POLR1A	0	0	0	0	0	0	1	0
Q07065	CKAP4	0	0	0	0	0	0	0	0
Q96ME7	ZNF512	0	0	0	0	0	0	0	0
P55884	EIF3B	0	0	0	0	0	0	0	0
Q13098	GPS1	0	0	0	0	0	0	0	1
P27797	CALR	0	0	0	0	0	0	0	0
G3V5M2	PNP	0	0	0	0	0	0	0	0
A0A5F9YFS9	SPCS1	0	0	0	0	0	0	0	0
P61353	RPL27	0	0	0	0	0	0	0	0
Q9BVJ6	UTP14A	0	0	0	1	0	1	0	1
P23284	PPIB	0	0	0	0	0	0	0	0
Q6N043	ZNF280D	0	0	0	0	0	0	0	0
P51572	BCAP31	0	0	0	0	0	0	0	0
Q6Q0C0	TRAF7	0	0	0	1	0	0	0	1
Q53EL6	PDCD4	0	0	0	0	0	0	0	0
G3V180	DPP3	0	0	0	0	0	0	0	0
P55061	TMBIM6	0	0	0	0	0	0	0	0
P61011	SRP54	0	0	0	0	0	0	0	0
P05198	EIF2S1	0	0	0	0	0	0	0	0
A0A5F9ZHN7	SACM1L	0	0	0	0	0	0	0	0
P33241	LSP1	0	0	0	0	0	0	0	0
P17480	UBTF	0	0	0	0	0	0	0	0
P62306	SNRPF	0	0	0	0	0	0	0	0
Q12888	TP53BP1	0	0	0	0	0	0	0	0
P80303	NUCB2	0	0	0	0	0	0	0	0
A0A0G2JIW1	HSPA1B	0	0	0	0	0	0	0	0
P05160	F13B	0	0	0	0	0	0	1	0
Q9Y2L9	LRCH1	0	0	0	0	0	0	0	0
Q8TDN6	BRIX1	0	0	0	0	0	0	0	0
Q96GM8	TOE1	0	0	0	0	0	0	0	0
Q9NX40	OCIAD1	0	0	0	0	0	0	0	0
O75955	FLOT1	0	0	0	0	0	0	0	0
Q8NI36	WDR36	0	0	0	0	0	0	0	0
O96019	ACTL6A	0	0	0	0	0	0	0	0
Q13242	SRSF9	0	0	0	0	0	0	1	0
O43143	DHX15	0	0	0	0	0	0	0	0
A0A590UJA9	TMUB1	0	0	0	1	0	0	0	1
O75558	STX11	0	0	0	0	0	0	0	1
Q9NZB2	FAM120A	0	0	0	0	0	0	0	0
Q6QNY0	BLOC1S3	0	0	0	0	1	0	0	0
O00299	CLIC1	0	0	0	0	0	0	0	0
Q96NT0	CCDC115	0	0	1	0	0	0	0	0
Q9NX24	NHP2	0	0	0	0	0	0	0	1
O75165	DNAJC13	0	0	0	0	0	0	0	0
P67809	YBX1	0	0	0	0	0	0	0	0
P06733	ENO1	0	0	0	0	0	0	0	0
A0A0G2JK64	EHMT2	0	0	1	0	0	1	0	0
Q99714	HSD17B10	0	0	0	0	0	0	0	0
Q969V3	NCLN	0	0	0	0	0	0	0	0
A0A7I2YQF8	EIF3I	0	0	0	0	0	0	0	0
Q9Y679	AUP1	0	0	0	0	0	0	1	0
P05109	S100A8	0	0	0	0	0	0	0	0
A0A494C0B6	ACSL6	0	0	0	1	0	1	0	1
O14974	PPP1R12A	0	0	0	0	0	0	0	1
P02549	SPTA1	0	0	0	0	0	0	0	0
Q9UNK0	STX8	0	0	0	0	0	0	0	0
P04075	ALDOA	0	0	0	0	0	0	0	0
Q96T60	PNKP	0	0	0	0	0	0	0	0
A0A087X1Z3	PSME2	0	0	0	0	0	0	0	0
P24539	ATP5PB	0	0	0	0	0	0	0	0
Q08257	CRYZ	0	0	0	0	0	0	0	0
Q9UG22	GIMAP2	0	0	0	1	0	1	0	1
O60313	OPA1	0	0	0	0	0	0	0	0
Q8IYS1	PM20D2	0	0	0	1	0	0	0	1
M0R2Z9	SUGP2	0	0	0	0	0	0	1	0
P28062	PSMB8	0	0	0	0	0	0	0	0
P38646	HSPA9	0	0	0	0	0	0	0	0
Q9BTV4	TMEM43	0	0	0	0	0	0	0	0
P05067	APP	0	0	0	1	0	0	0	1
Q9H2U2	PPA2	0	0	0	0	0	0	0	0
P38117	ETFB	0	0	0	0	0	0	0	0
Q9HD45	TM9SF3	0	0	0	0	0	0	1	0
O00160	MYO1F	0	0	0	0	0	0	0	0
O75340	PDCD6	0	0	0	0	0	0	0	0
A0A0D9SGE8	PHF6	0	0	0	0	0	0	0	0
P15153	RAC2	0	0	0	0	0	0	0	0
Q8TDW0	LRRC8C	0	0	0	0	0	0	0	0
O75521	ECI2	0	0	0	0	0	0	0	0
P19387	POLR2C	0	0	0	0	0	0	1	0
P23919	DTYMK	0	0	0	0	0	0	0	0
P31946	YWHAB	0	0	0	0	0	0	0	0
P43897	TSFM	0	0	0	0	0	0	0	0
A0A5F9ZHM4	LDHB	0	0	0	0	0	0	0	0
Q6DD88	ATL3	0	0	0	0	0	0	0	0
E7EMK3	FLOT2	0	0	0	0	0	0	0	0
H7BXI1	ESYT2	0	0	0	0	0	0	0	0
P11274	BCR	0	0	0	0	0	0	0	0
J3KPD3	RBM7	0	0	0	0	0	0	0	0
P46199	MTIF2	0	0	0	0	0	0	0	0
A0A024RBG1	NUDT4B	0	0	0	1	0	1	0	0
E7ESC6	XPO7	0	0	0	0	0	0	0	0
H7C2N1	PTMA	0	0	0	0	0	0	0	0
Q14697	GANAB	0	0	0	0	0	0	0	0
O75643	SNRNP200	0	0	0	0	0	0	0	0
Q86W42	THOC6	0	0	0	0	0	0	0	0
P30040	ERP29	0	0	0	0	0	0	0	0
P62753	RPS6	0	0	0	0	0	0	0	0
Q9NZ08	ERAP1	0	0	0	0	0	0	0	0
Q8IYM9	TRIM22	0	0	0	0	0	0	0	0
P15954	COX7C	0	0	0	0	0	0	0	0
F5H423		0	0	0	0	0	0	0	0
A0A5H1ZRQ3	IGKC	0	0	0	1	0	1	0	0
O75695	RP2	0	0	0	0	0	0	0	0
P55072	VCP	0	0	0	0	0	0	0	0
Q9H1E3	NUCKS1	0	0	0	0	0	0	0	1
Q16595	FXN	0	0	0	0	0	0	0	0
P67936	TPM4	0	0	0	0	0	0	0	0
C9J406	IMMT	0	0	0	0	0	0	0	0
Q9UJA5	TRMT6	0	0	0	0	0	0	0	0
P35269	GTF2F1	0	0	0	0	0	0	0	0
V9GYM3	APOA2	0	0	0	0	0	0	0	0
Q9UNF0	PACSIN2	0	0	0	1	0	1	0	1
Q02818	NUCB1	0	0	0	0	0	0	0	0
Q5STZ8	ABCF1	0	0	0	1	0	0	0	0
Q92804	TAF15	0	0	0	0	0	0	0	0
O75380	NDUFS6	0	0	0	0	0	0	0	0
A0A8V8TMF3	IKZF1	0	0	0	0	0	0	0	0
E7EMB3	CALM2	0	0	0	0	0	0	0	0
Q96FN4	CPNE2	0	0	0	0	0	0	0	0
A0A8C8L3F5	ACSL5	0	0	0	0	0	0	0	0
P46940	IQGAP1	0	0	0	0	0	0	0	0
Q13423	NNT	0	0	0	0	0	0	0	0
Q96A65	EXOC4	0	0	0	0	0	0	0	0
Q92793	CREBBP	0	0	0	1	0	0	0	1
O95365	ZBTB7A	0	0	0	0	1	0	0	0
P62263	RPS14	0	0	0	0	0	0	0	0
[truncated: 989 more rows]
